# Supplementary material for: Expression of progerin enhances disease-related endpoints in a tau seeding reporter cell system
Source: GeroScience. 2025 Jul 15;48(2):2365–87. doi: 10.1007/s11357-025-01737-z (PMC12972399; doi:10.1007/s11357-025-01737-z)
Supplement: Supplementary file 2 — (XLSX 2.24 MB) [file 11357_2025_1737_MOESM2_ESM.xlsx]

## Sheet: Summary
Samples				Sheet	Description		Note
NPE cells	Replicate 1		2	PH2 vs NPH	List of significant up and down regulated proteins		p-value = 0.01
NPE cells	Replicate 2		3	PH3 vs NPH	List of significant up and down regulated proteins		Fold change = 1.5
NPE cells	Replicate 3		4	Shared PH2&PH3vsNPH_upregulat	List of significant upregulated proteins present in both PH2 and PH3		Upregulated proteins
NPH cells	Replicate 1		5	Shared PH2&PH3vsNPH_downregulat	List of significant downregulated proteins present in both PH2 and PH3		Downregulated proteins
NPH cells	Replicate 2		6	All upregulated PH2&PH3vsNPH	List of significant upregulated proteins present in either PH2 and PH3
NPH cells	Replicate 3		7	All downregulated PH2&PH3vsNPH	List of significant downregulated proteins present in either PH2 and PH3
PH2 cells	Replicate 1		8	PE7 vs NPE	List of significant up and down regulated proteins
PH2 cells	Replicate 2		9	PE9 vs NPE	List of significant up and down regulated proteins
PH2 cells	Replicate 3		10	Shared PE7&PE9vsNPE_upregulat	List of significant upregulated proteins present in both PE7 and PE9
PH3 cells	Replicate 1		11	Shared PE7&PE9vsNPE_downregulat	List of significant downregulated proteins present in both PE7 and PE9
PH3 cells	Replicate 2		12	All upregulated PE7&PE9vsNPE	List of significant upregulated proteins present in either PE7 and PE9
PH3 cells	Replicate 3		13	All downregulated PE7&PE9vsNPE	List of significant downregulated proteins present in either PE7 and PE9
PE7 cells	Replicate 1		14	NPE vs NPH	List of significant up and down regulated proteins
PE7 cells	Replicate 2		15	All proteins	List of all the proteins identified
PE7 cells	Replicate 3		16	Heatmaps&Clusters	Data used for heatmap generation
PE9 cells	Replicate 1
PE9 cells	Replicate 2
PE9 cells	Replicate 3

## Sheet: PH2 vs NPH
Protein FDR Confidence: Combined	Accession	Gene	Description	Coverage [%]	# Peptides	# PSMs	# Unique Peptides	# AAs	MW [kDa]	calc. pI	Score Sequest HT: Sequest HT	Abundance Ratio: (P2-cells) / (H-cells)	Abundance Ratio (log2): (P2-cells) / (H-cells)	Abundances (Grouped): H-cells	Abundances (Grouped): P2-cells	Abundances (Grouped) CV [%]: H-cells	Abundances (Grouped) CV [%]: P2-cells	Abundance Ratio P-Value: (P2-cells) / (H-cells)
High	P02545-7	LMNA	Myc-tagged progerin OS=Homo sapiens OX=9606 GN=LMNA	71	60	2154	2	623	70.3	6.33	6273.02	45.029	5.49	1.8	87.5	32.53	16.39	1e-17
High	P0C7P4	UQCRFS1P1	Putative cytochrome b-c1 complex subunit Rieske-like protein 1 OS=Homo sapiens OX=9606 GN=UQCRFS1P1 PE=5 SV=1	32	5	184	1	283	30.8	8.87	600.94	18.074	4.18	15.1	273.6		0.77	1e-17
High	Q9HAU0	PLEKHA5	Pleckstrin homology domain-containing family A member 5 OS=Homo sapiens OX=9606 GN=PLEKHA5 PE=1 SV=1	7	4	11	4	1116	127.4	7.53	23.43	3.471	1.8	51.2	177.7	2.37		1.82906e-06
High	O15479	MAGEB2	Melanoma-associated antigen B2 OS=Homo sapiens OX=9606 GN=MAGEB2 PE=1 SV=3	18	5	42	5	319	35.3	8.76	68.56	3.465	1.79	51.7	221.3	26.2	15.18	1.04361e-14
High	P20645	M6PR	Cation-dependent mannose-6-phosphate receptor OS=Homo sapiens OX=9606 GN=M6PR PE=1 SV=1	12	2	16	2	277	31	5.83	43.21	3.146	1.65	56.7	178.5	42.82	19.4	1.85749e-06
High	Q8IZT6	ASPM	Abnormal spindle-like microcephaly-associated protein OS=Homo sapiens OX=9606 GN=ASPM PE=1 SV=2	1	2	2	2	3477	409.5	10.45	4.69	3.136	1.65	60.1	201.7	25.65	30.92	1.48987e-06
High	P02545	LMNA	Prelamin-A/C OS=Homo sapiens OX=9606 GN=LMNA PE=1 SV=1	71	61	2185	3	664	74.1	7.02	6455.65	2.984	1.58	28.2	96	4.11	7.68	1e-17
High	Q7Z794	KRT77	Keratin, type II cytoskeletal 1b OS=Homo sapiens OX=9606 GN=KRT77 PE=2 SV=3	7	4	153	3	578	61.9	5.99	384.21	2.568	1.36	42.8	90.7	92.61	68.9	1.93179e-14
High	Q8NEW0	SLC30A7	Zinc transporter 7 OS=Homo sapiens OX=9606 GN=SLC30A7 PE=2 SV=1	11	3	49	3	376	41.6	6.95	125.83	2.516	1.33	38.2	134.3	37.87	30.15	2.83502e-09
High	Q9BW19	KIFC1	Kinesin-like protein KIFC1 OS=Homo sapiens OX=9606 GN=KIFC1 PE=1 SV=2	12	4	44	4	673	73.7	8.98	151.84	2.353	1.23	17.4	64.5		19.64	0.000685431
High	Q15120	PDK3	[Pyruvate dehydrogenase (acetyl-transferring)] kinase isozyme 3, mitochondrial OS=Homo sapiens OX=9606 GN=PDK3 PE=1 SV=1	19	4	16	4	406	46.9	8.37	45.42	2.349	1.23	64.2	150.7		17.66	2.22889e-05
High	P05165	PCCA	Propionyl-CoA carboxylase alpha chain, mitochondrial OS=Homo sapiens OX=9606 GN=PCCA PE=1 SV=4	5	2	3	2	728	80	7.52	7.58	2.232	1.16	5.5	12.4			0.00180838
High	Q5W111	SPRYD7	SPRY domain-containing protein 7 OS=Homo sapiens OX=9606 GN=SPRYD7 PE=1 SV=2	25	2	3	2	196	21.7	6.7	7.07	2.221	1.15	24.9	55.2	4.68	36.11	0.00109537
High	Q08378	GOLGA3	Golgin subfamily A member 3 OS=Homo sapiens OX=9606 GN=GOLGA3 PE=1 SV=2	2	2	16	2	1498	167.3	5.44	31.83	2.138	1.1	65.3	166.2	35.25	31.17	0.00138534
High	P56182	RRP1	Ribosomal RNA processing protein 1 homolog A OS=Homo sapiens OX=9606 GN=RRP1 PE=1 SV=1	15	4	44	4	461	52.8	9.33	116.05	2.085	1.06	36.2	93.8	14.57	36.29	4.71915e-05
High	P03891	MT-ND2	NADH-ubiquinone oxidoreductase chain 2 OS=Homo sapiens OX=9606 GN=MT-ND2 PE=1 SV=2	12	2	9	2	347	38.9	9.83	17.52	1.928	0.95	44	88.5	38.51	17.98	0.00544309
High	Q9HB40	SCPEP1	Retinoid-inducible serine carboxypeptidase OS=Homo sapiens OX=9606 GN=SCPEP1 PE=1 SV=1	6	2	16	2	452	50.8	5.81	37.99	1.919	0.94	106.3	166.5	9.96	6.32	4.36224e-05
High	Q8NE86	MCU	Calcium uniporter protein, mitochondrial OS=Homo sapiens OX=9606 GN=MCU PE=1 SV=1	10	2	6	2	351	39.8	8.65	18.48	1.811	0.86	97.9	148.9	28.03	20.85	0.00713379
High	O95639	CPSF4	Cleavage and polyadenylation specificity factor subunit 4 OS=Homo sapiens OX=9606 GN=CPSF4 PE=1 SV=1	26	4	39	4	269	30.2	8.31	109.63	1.793	0.84	29	97.8	15.93	48.21	0.000637375
High	Q8TDY2	RB1CC1	RB1-inducible coiled-coil protein 1 OS=Homo sapiens OX=9606 GN=RB1CC1 PE=1 SV=3	2	2	3	2	1594	183	5.41	7.08	1.79	0.84	99.6	195.8	15.72	26.37	0.000201731
High	P09936	UCHL1	Ubiquitin carboxyl-terminal hydrolase isozyme L1 OS=Homo sapiens OX=9606 GN=UCHL1 PE=1 SV=2	65	8	130	8	223	24.8	5.48	450.66	1.788	0.84	80.3	197.8	38.28	22.2	4.37926e-06
High	Q8NFC6	BOD1L1	Biorientation of chromosomes in cell division protein 1-like 1 OS=Homo sapiens OX=9606 GN=BOD1L1 PE=1 SV=2	3	4	18	4	3051	330.3	5.08	39.09	1.781	0.83	28.7	106.1	96.16	62.43	0.00967661
High	P22570	FDXR	NADPH:adrenodoxin oxidoreductase, mitochondrial OS=Homo sapiens OX=9606 GN=FDXR PE=1 SV=3	27	7	100	7	491	53.8	8.44	303.38	1.778	0.83	42.2	137.4	43.55	10.66	0.000280449
High	P20248	CCNA2	Cyclin-A2 OS=Homo sapiens OX=9606 GN=CCNA2 PE=1 SV=2	16	3	22	3	432	48.5	6.54	69.18	1.772	0.83	42.3	74.8	32.57	8.63	0.00919433
High	Q9UPN4	CEP131	Centrosomal protein of 131 kDa OS=Homo sapiens OX=9606 GN=CEP131 PE=1 SV=3	8	7	36	7	1083	122.1	8.69	71.43	1.742	0.8	78.2	153.9	20.79	14.94	0.00462649
High	Q9Y619	SLC25A15	Mitochondrial ornithine transporter 1 OS=Homo sapiens OX=9606 GN=SLC25A15 PE=1 SV=1	19	3	32	3	301	32.7	9.13	119.51	1.718	0.78	81.3	45.5	9.6	45.27	0.00567991
High	O00754	MAN2B1	Lysosomal alpha-mannosidase OS=Homo sapiens OX=9606 GN=MAN2B1 PE=1 SV=3	9	5	45	5	1011	113.7	7.28	140.47	1.71	0.77	79.3	134.9	14.97	14.98	0.00102732
High	C9JLW8	MCRIP1	Mapk-regulated corepressor-interacting protein 1 OS=Homo sapiens OX=9606 GN=MCRIP1 PE=1 SV=1	30	2	28	2	97	10.9	9.41	99.55	1.707	0.77	30.4	47.2	15.65	26.56	0.00256592
High	Q14247	CTTN	Src substrate cortactin OS=Homo sapiens OX=9606 GN=CTTN PE=1 SV=2	10	3	10	3	550	61.5	5.4	19.89	1.705	0.77	87.6	118.9	7.77	34.73	0.00408012
High	Q9H4A3	WNK1	Serine/threonine-protein kinase WNK1 OS=Homo sapiens OX=9606 GN=WNK1 PE=1 SV=2	5	5	36	5	2382	250.6	6.34	93.12	1.701	0.77	82.1	135.4	23.29	40.23	0.000854555
High	Q7Z4W1	DCXR	L-xylulose reductase OS=Homo sapiens OX=9606 GN=DCXR PE=1 SV=2	61	10	294	10	244	25.9	8.1	921.05	1.698	0.76	70.1	109.9	9.43	5.16	1.41682e-05
High	Q9H0H5	RACGAP1	Rac GTPase-activating protein 1 OS=Homo sapiens OX=9606 GN=RACGAP1 PE=1 SV=1	28	9	76	9	632	71	8.88	224.3	1.693	0.76	99.8	99.6	32.69	11.95	0.00164754
High	Q9H1K1	ISCU	Iron-sulfur cluster assembly enzyme ISCU, mitochondrial OS=Homo sapiens OX=9606 GN=ISCU PE=1 SV=2	29	3	18	3	167	18	9.48	50.08	1.691	0.76	75.2	107.5	23.54	24.7	0.00161891
High	O14965	AURKA	Aurora kinase A OS=Homo sapiens OX=9606 GN=AURKA PE=1 SV=2	33	7	92	7	403	45.8	9.39	310.73	1.683	0.75	72.8	121.3	20.15	8.93	0.000407292
High	P67809	YBX1	Y-box-binding protein 1 OS=Homo sapiens OX=9606 GN=YBX1 PE=1 SV=3	48	9	312	7	324	35.9	9.88	1264.9	1.649	0.72	78.1	131.9	34.68	34.53	5.62683e-05
High	Q71UM5	RPS27L	40S ribosomal protein S27-like OS=Homo sapiens OX=9606 GN=RPS27L PE=1 SV=3	40	4	168	2	84	9.5	9.45	354.73	1.643	0.72	81.3	144.5	10.11	19.01	0.000209921
High	Q8N122	RPTOR	Regulatory-associated protein of mTOR OS=Homo sapiens OX=9606 GN=RPTOR PE=1 SV=1	13	9	108	9	1335	148.9	6.89	365.08	1.637	0.71	77.7	121.1	10	3.65	0.00125267
High	O43491-4	EPB41L2	Isoform 4 of Band 4.1-like protein 2 OS=Homo sapiens OX=9606 GN=EPB41L2	51	32	620	1	852	95.5	5.77	1660.59	1.637	0.71	88.4	144.7	7.72	36.39	0.00583256
High	Q4G0J3	LARP7	La-related protein 7 OS=Homo sapiens OX=9606 GN=LARP7 PE=1 SV=1	9	3	37	3	582	66.9	9.55	92.29	1.636	0.71	87.6	139.6	14.25	21.25	9.14802e-05
High	Q96SB3	PPP1R9B	Neurabin-2 OS=Homo sapiens OX=9606 GN=PPP1R9B PE=1 SV=3	24	10	113	10	817	89.3	4.97	302.01	1.622	0.7	53.4	77.1	33.28	29.97	0.00196789
High	Q15067	ACOX1	Peroxisomal acyl-coenzyme A oxidase 1 OS=Homo sapiens OX=9606 GN=ACOX1 PE=1 SV=3	30	9	61	9	660	74.4	8.16	164.8	1.62	0.7	78.7	119.6	15.08	9.1	0.00151292
High	O14672	ADAM10	Disintegrin and metalloproteinase domain-containing protein 10 OS=Homo sapiens OX=9606 GN=ADAM10 PE=1 SV=1	6	2	17	2	748	84.1	7.77	35.72	1.619	0.7	107.1	165.1	59.88	23.39	0.00749839
High	Q9BW30	TPPP3	Tubulin polymerization-promoting protein family member 3 OS=Homo sapiens OX=9606 GN=TPPP3 PE=1 SV=1	22	2	27	2	176	19	9.13	72.12	1.618	0.69	68	100.8	25.91	13.33	0.00404935
High	Q86VW0	SESTD1	SEC14 domain and spectrin repeat-containing protein 1 OS=Homo sapiens OX=9606 GN=SESTD1 PE=1 SV=2	6	2	61	2	696	79.3	5.1	228.3	1.615	0.69	44.7	100.2	5.94	21.11	0.00510288
High	Q96GA7	SDSL	Serine dehydratase-like OS=Homo sapiens OX=9606 GN=SDSL PE=1 SV=1	43	8	136	8	329	34.7	6.89	415.68	1.602	0.68	117.7	172.8	14.67	5.73	0.000359331
High	Q8NCN5	PDPR	Pyruvate dehydrogenase phosphatase regulatory subunit, mitochondrial OS=Homo sapiens OX=9606 GN=PDPR PE=1 SV=2	8	4	37	4	879	99.3	6.35	87.59	1.584	0.66	50.4	78.1	17.92	1.79	0.00875304
High	Q96CP2	FLYWCH2	FLYWCH family member 2 OS=Homo sapiens OX=9606 GN=FLYWCH2 PE=1 SV=1	76	9	185	9	140	14.6	8.46	530.77	1.583	0.66	52.7	84.3	11.08	15.75	0.000528264
High	Q8IX18	DHX40	Probable ATP-dependent RNA helicase DHX40 OS=Homo sapiens OX=9606 GN=DHX40 PE=1 SV=2	13	7	117	7	779	88.5	8.65	315.63	1.577	0.66	62.3	109.5	31.7	13.38	0.00280573
High	O94919	ENDOD1	Endonuclease domain-containing 1 protein OS=Homo sapiens OX=9606 GN=ENDOD1 PE=1 SV=2	14	3	4	3	500	55	5.71	10.68	1.575	0.66	88.5	144.3	28.9	45.78	0.00712847
High	P61956	SUMO2	Small ubiquitin-related modifier 2 OS=Homo sapiens OX=9606 GN=SUMO2 PE=1 SV=3	27	3	70	2	95	10.9	5.5	192.72	1.571	0.65	26.2	36	11.39	54.8	0.00266303
High	Q9UNW1	MINPP1	Multiple inositol polyphosphate phosphatase 1 OS=Homo sapiens OX=9606 GN=MINPP1 PE=1 SV=1	19	4	35	4	487	55	7.81	81.69	1.569	0.65	88.9	141.1	57.2	60.44	0.00492803
High	O14521	SDHD	Succinate dehydrogenase [ubiquinone] cytochrome b small subunit, mitochondrial OS=Homo sapiens OX=9606 GN=SDHD PE=1 SV=1	27	3	29	3	159	17	8.63	79.25	1.559	0.64	95.9	115.9	22.9	26.5	0.00912685
High	Q969R2	OSBP2	Oxysterol-binding protein 2 OS=Homo sapiens OX=9606 GN=OSBP2 PE=1 SV=2	4	3	75	1	916	101.2	6.54	205.99	1.547	0.63	122.3	189.2	16.85	32.56	0.00736933
High	Q15185	PTGES3	Prostaglandin E synthase 3 OS=Homo sapiens OX=9606 GN=PTGES3 PE=1 SV=1	24	3	22	3	160	18.7	4.54	61.82	1.534	0.62	106	193.3	25.89	12.82	0.00207357
High	P49773	HINT1	Histidine triad nucleotide-binding protein 1 OS=Homo sapiens OX=9606 GN=HINT1 PE=1 SV=2	52	3	80	3	126	13.8	6.95	230.03	1.533	0.62	123.1	155.7	20.21	8.9	0.000912484
High	P35527	KRT9	Keratin, type I cytoskeletal 9 OS=Homo sapiens OX=9606 GN=KRT9 PE=1 SV=3	86	35	1115	35	623	62	5.24	4216.07	1.523	0.61	24.6	57.4	90.68	59.63	0.000276417
High	Q9UK32	RPS6KA6	Ribosomal protein S6 kinase alpha-6 OS=Homo sapiens OX=9606 GN=RPS6KA6 PE=1 SV=1	5	4	11	1	745	83.8	6.34	9.26	1.51	0.59	99.3	150.1	10.39	18.72	0.00923381
High	O43414	ERI3	ERI1 exoribonuclease 3 OS=Homo sapiens OX=9606 GN=ERI3 PE=1 SV=2	13	3	61	3	337	37.2	8.07	153.44	1.509	0.59	102.1	141.1	28.94	18.08	0.00719332
High	Q9NQW6	ANLN	Anillin OS=Homo sapiens OX=9606 GN=ANLN PE=1 SV=2	22	13	190	13	1124	124.1	8.07	552.68	1.509	0.59	87	144.7	8.12	10.07	0.00213433
High	Q9H1D9	POLR3F	DNA-directed RNA polymerase III subunit RPC6 OS=Homo sapiens OX=9606 GN=POLR3F PE=1 SV=1	16	3	16	3	316	35.7	6.11	41.26	0.663	-0.59	174.6	115.7	3.72	21.27	0.00754017
High	P04075	ALDOA	Fructose-bisphosphate aldolase A OS=Homo sapiens OX=9606 GN=ALDOA PE=1 SV=2	85	39	6111	37	364	39.4	8.09	22155.5	0.66	-0.6	133.3	60.2	38.71	35.71	0.00032762
High	Q15555	MAPRE2	Microtubule-associated protein RP/EB family member 2 OS=Homo sapiens OX=9606 GN=MAPRE2 PE=1 SV=1	47	10	127	9	327	37	5.57	405.08	0.659	-0.6	104.4	71.3	11.61	22.24	0.00268344
High	P35080	PFN2	Profilin-2 OS=Homo sapiens OX=9606 GN=PFN2 PE=1 SV=3	28	4	95	1	140	15	6.99	205.58	0.658	-0.6	171.3	107.4	15.56	23.61	0.00259809
High	O00154	ACOT7	Cytosolic acyl coenzyme A thioester hydrolase OS=Homo sapiens OX=9606 GN=ACOT7 PE=1 SV=3	54	14	407	14	380	41.8	8.54	1111.31	0.657	-0.6	108.6	67.5	19.37	16.49	0.000286528
High	Q8TEW0	PARD3	Ran-binding protein 9 OS=Homo sapiens OX=9606 GN=RANBP9 PE=1 SV=1	16	6	38	5	729	77.8	6.79	93.3	0.657	-0.61	114.6	73.2	27.24	25.74	0.00634578
High	Q96S59	RANBP9	28S ribosomal protein S28, mitochondrial OS=Homo sapiens OX=9606 GN=MRPS28 PE=1 SV=1	30	5	42	5	187	20.8	9.1	55.68	0.651	-0.62	112.8	40.8	13.33	26.64	0.00563059
High	Q9Y2Q9	MRPS28	Transmembrane protein 109 OS=Homo sapiens OX=9606 GN=TMEM109 PE=1 SV=1	21	3	55	3	243	26.2	10.48	111.09	0.649	-0.62	91.3	83.5	26.8	25.06	0.000374747
High	Q9BVC6	TMEM109	Dual specificity protein phosphatase 12 OS=Homo sapiens OX=9606 GN=DUSP12 PE=1 SV=1	32	5	33	5	340	37.7	6.84	54.87	0.645	-0.63	141.5	105.6	23.14	26.18	0.0047005
High	Q9UNI6	DUSP12	Glutathione reductase, mitochondrial OS=Homo sapiens OX=9606 GN=GSR PE=1 SV=2	55	16	281	16	522	56.2	8.5	839.83	0.643	-0.64	181.7	95.5	40.78	10.9	3.26652e-05
High	Q9NVM4	PRMT7	Synaptojanin-2-binding protein OS=Homo sapiens OX=9606 GN=SYNJ2BP PE=1 SV=2	28	3	39	3	145	15.9	6.3	94.37	0.639	-0.65	146.8	89	22.5	16.8	0.00193778
High	P00390	GSR	Dihydrofolate reductase OS=Homo sapiens OX=9606 GN=DHFR PE=1 SV=2	57	8	172	8	187	21.4	7.42	482.11	0.635	-0.65	126	53.2	40.99	34.85	4.31235e-05
High	P57105	SYNJ2BP	Lamina-associated polypeptide 2, isoforms beta/gamma OS=Homo sapiens OX=9606 GN=TMPO PE=1 SV=2	58	23	1059	11	454	50.6	9.38	3622.43	0.635	-0.66	126.5	86.5	18.87	13.48	1.87177e-05
High	P00374	DHFR	Protein kinase C and casein kinase substrate in neurons protein 2 OS=Homo sapiens OX=9606 GN=PACSIN2 PE=1 SV=2	15	5	23	5	486	55.7	5.2	51.27	0.634	-0.66	155.8	71.5	25.97	28.52	0.00237734
High	P42167	TMPO	Lamina-associated polypeptide 2, isoform alpha OS=Homo sapiens OX=9606 GN=TMPO PE=1 SV=2	79	44	1815	32	694	75.4	7.66	6295.68	0.633	-0.66	119.3	77.8	1.55	6.17	7.66213e-05
High	Q9UNF0	PACSIN2	Probable E3 ubiquitin-protein ligase makorin-2 OS=Homo sapiens OX=9606 GN=MKRN2 PE=1 SV=2	26	5	44	5	416	46.9	7.61	104.79	0.63	-0.67	208.9	94.1	40.39	35.64	0.000644523
High	P42166	TMPO	RNA-binding protein 42 OS=Homo sapiens OX=9606 GN=RBM42 PE=1 SV=1	10	3	34	3	480	50.4	9.63	116.72	0.627	-0.67	114.3	92.5	31.78	9.74	0.00153047
High	Q9H000	MKRN2	Heterogeneous nuclear ribonucleoprotein C-like 1 OS=Homo sapiens OX=9606 GN=HNRNPCL1 PE=1 SV=1	23	12	980	1	293	32.1	5.06	2469.57	0.621	-0.69	183.4	107.8	33.94	16.03	0.00213721
High	Q9BTD8	RBM42	Nucleoside diphosphate kinase, mitochondrial OS=Homo sapiens OX=9606 GN=NME4 PE=1 SV=1	23	3	69	3	187	20.6	10.29	157.24	0.621	-0.69	164.7	97.3	20.73	24.73	0.00114446
High	O96007	MOCS2	ADP-ribosylation factor-binding protein GGA1 OS=Homo sapiens OX=9606 GN=GGA1 PE=1 SV=1	19	5	84	5	639	70.3	5.29	274.68	0.618	-0.7	108.4	73.8	16.78	41.39	0.00984616
High	Q9NX07	TRNAU1AP	Trypsin-1 OS=Homo sapiens OX=9606 GN=PRSS1 PE=1 SV=1	12	2	82	2	247	26.5	6.51	287.7	0.616	-0.7	177.1	107.3	8.46	24.99	7.83599e-06
High	Q9NPB8	GPCPD1	40S ribosomal protein S29 OS=Homo sapiens OX=9606 GN=RPS29 PE=1 SV=2	29	2	45	2	56	6.7	10.13	8.16	0.612	-0.71	161	98.9	22.23	7.35	8.06565e-06
High	Q9H2V7	SPNS1	Zinc finger CCCH-type antiviral protein 1-like OS=Homo sapiens OX=9606 GN=ZC3HAV1L PE=1 SV=2	64	12	194	12	300	32.9	8.13	578.95	0.612	-0.71	142.9	86.2	6.65	6.64	5.94469e-05
High	O60812	HNRNPCL1	5-formyltetrahydrofolate cyclo-ligase OS=Homo sapiens OX=9606 GN=MTHFS PE=1 SV=2	32	3	49	3	203	23.2	7.88	153.38	0.61	-0.71	228.3	45.3	65.4	41.45	0.00151149
High	O00746	NME4	Bromodomain adjacent to zinc finger domain protein 2A OS=Homo sapiens OX=9606 GN=BAZ2A PE=1 SV=4	6	5	23	5	1905	211.1	6.64	53.43	0.61	-0.71	177.6	113.6	1.22	26.28	0.00764744
High	Q9UJY5	GGA1	Acyl-CoA desaturase OS=Homo sapiens OX=9606 GN=SCD PE=1 SV=2	5	2	26	2	359	41.5	9	81.82	0.606	-0.72	161.6	86.5	25.37	15.58	0.00119163
High	P07477	PRSS1	LIM domain and actin-binding protein 1 OS=Homo sapiens OX=9606 GN=LIMA1 PE=1 SV=1	15	9	77	9	759	85.2	6.84	154.37	0.601	-0.73	154.2	115.8	23.2	26.41	0.000804654
High	Q9NR46	SH3GLB2	Fructose-bisphosphate aldolase C OS=Homo sapiens OX=9606 GN=ALDOC PE=1 SV=2	19	5	656	3	364	39.4	6.87	2740.83	0.598	-0.74	104.4	43.2	44.87	42.58	8.43962e-06
High	P62273	RPS29	40-kDa huntingtin-associated protein OS=Homo sapiens OX=9606 GN=F8A1 PE=1 SV=2	37	6	42	6	371	39.1	6.84	146.45	0.59	-0.76	98.8	62.3	30.28	42.82	0.0067694
High	Q96H79	ZC3HAV1L	Hydroxymethylglutaryl-CoA synthase, cytoplasmic OS=Homo sapiens OX=9606 GN=HMGCS1 PE=1 SV=2	50	13	269	13	520	57.3	5.41	985.31	0.59	-0.76	121.2	94.3	7.02	3.07	1.37658e-06
High	P49914	MTHFS	Tudor domain-containing protein 7 OS=Homo sapiens OX=9606 GN=TDRD7 PE=1 SV=2	9	5	12	5	1098	123.5	7.21	30.38	0.578	-0.79	237.5	138.3	5.03	16.88	0.00088086
High	Q9UIF9	BAZ2A	Beta-parvin OS=Homo sapiens OX=9606 GN=PARVB PE=1 SV=1	14	4	58	3	364	41.7	6.73	92.13	0.576	-0.8	208	50.9	48.57	10.02	0.000801694
High	O00767	SCD	Protein lin-37 homolog OS=Homo sapiens OX=9606 GN=LIN37 PE=1 SV=1	23	3	8	3	246	28.4	8.7	21.15	0.572	-0.81	158.8	75.1	21.39	16.91	0.000322595
High	O15235	TXNRD1	Heme oxygenase 1 OS=Homo sapiens OX=9606 GN=HMOX1 PE=1 SV=1	67	17	421	17	288	32.8	8.25	1261.12	0.56	-0.84	120.1	71.7	16.31	2.23	1.60426e-07
High	Q9UHB6	LIMA1	Thioredoxin reductase 1, cytoplasmic OS=Homo sapiens OX=9606 GN=TXNRD1 PE=1 SV=3	45	15	345	15	649	70.9	7.39	1314.19	0.552	-0.86	172.3	99.5	11.33	13.49	1.18539e-07
High	P09972	ALDOC	Ras-responsive element-binding protein 1 OS=Homo sapiens OX=9606 GN=RREB1 PE=1 SV=3	2	2	3	2	1687	181.3	6.98	6.12	0.541	-0.89	263	84.7	49.44	66.44	0.00913662
High	P46019	PHKA2	Alpha-internexin OS=Homo sapiens OX=9606 GN=INA PE=1 SV=2	15	7	56	5	499	55.4	5.4	124.76	0.537	-0.9	119.6	39.8	24.76	56.91	0.000136873
High	O00458	IFRD1	Isoform 2 of Stromal membrane-associated protein 1 OS=Homo sapiens OX=9606 GN=SMAP1	15	5	15	5	440	47.6	8.88	28.55	0.537	-0.9	92	41.9	7.29	14.53	6.92167e-05
High	P23610	F8A1	Centromere protein P OS=Homo sapiens OX=9606 GN=CENPP PE=1 SV=1	9	2	16	2	288	33.1	6.27	37.33	0.536	-0.9	144.9	59.5	32.14	46.63	0.00134624
High	Q01581	HMGCS1	Riboflavin kinase OS=Homo sapiens OX=9606 GN=RFK PE=1 SV=2	46	5	96	5	155	17.6	8.13	286.01	0.532	-0.91	141.7	104	15.74	16.22	5.05328e-05
High	Q8NHU6	TDRD7	Kinetochore protein Spc25 OS=Homo sapiens OX=9606 GN=SPC25 PE=1 SV=1	31	4	25	4	224	26.1	8	77.6	0.529	-0.92	164.7	61.8	71.01	76.85	1.90636e-05
High	Q9HBI1	PARVB	Ran-binding protein 10 OS=Homo sapiens OX=9606 GN=RANBP10 PE=1 SV=1	13	5	21	4	620	67.2	6.77	47.6	0.529	-0.92	66.2	28.8	45.22	28.1	0.00769596
High	Q96GY3	LIN37	ORC ubiquitin ligase 1 OS=Homo sapiens OX=9606 GN=OBI1 PE=1 SV=1	12	4	51	4	726	81.1	5.72	158.36	0.514	-0.96	173.6	61	33.42	48.92	1.66169e-05
High	P09601	HMOX1	Sodium-coupled neutral amino acid transporter 2 OS=Homo sapiens OX=9606 GN=SLC38A2 PE=1 SV=2	10	3	44	3	506	56	8	144.63	0.501	-1	83	45.4	32.75	14.8	3.09931e-05
High	Q14147	DHX34	Isoform 3 of RNA-binding protein 26 OS=Homo sapiens OX=9606 GN=RBM26	21	18	299	1	980	110.6	9.07	832.65	0.5	-1	130	65	61.02	3	0.0027941
High	Q9P2N6	KANSL3	Single-stranded DNA-binding protein, mitochondrial OS=Homo sapiens OX=9606 GN=SSBP1 PE=1 SV=1	36	4	64	4	148	17.2	9.6	160.76	0.497	-1.01	217	79.2	39.33	15.83	6.79846e-06
High	Q16881	TXNRD1	Kinesin-like protein KIF18B OS=Homo sapiens OX=9606 GN=KIF18B PE=1 SV=4	4	2	36	2	852	93	8.62	79.54	0.483	-1.05	40.8	19.7	19.02		0.00938313
High	Q9Y6R0	NUMBL	Cell division control protein 45 homolog OS=Homo sapiens OX=9606 GN=CDC45 PE=1 SV=1	14	6	14	6	566	65.5	5.53	16.99	0.482	-1.05	193.8	76.3	14.57	26.82	0.000407666
High	Q6UWE0	LRSAM1	Gamma-enolase OS=Homo sapiens OX=9606 GN=ENO2 PE=1 SV=3	26	7	3770	3	434	47.2	5.03	11976.9	0.479	-1.06	149.1	52.9	42.83	35.05	1.78357e-09
High	Q9UPM8	AP4E1	Neuronal-specific septin-3 OS=Homo sapiens OX=9606 GN=SEPTIN3 PE=1 SV=3	18	5	26	5	358	40.7	7.2	50.1	0.46	-1.12	99.2	32.8	34.73	24.4	3.62073e-07
High	Q93096	PTP4A1	Zinc finger protein 346 OS=Homo sapiens OX=9606 GN=ZNF346 PE=1 SV=1	16	3	3	3	294	32.9	9.09	7.13	0.453	-1.14	116.4	52.7	64.04		0.000786393
High	Q92766	RREB1	EH domain-binding protein 1-like protein 1 OS=Homo sapiens OX=9606 GN=EHBP1L1 PE=1 SV=2	3	2	3	2	1523	161.8	4.83	8.59	0.443	-1.17	209.7	68.7	23.42	46.81	0.00148401
High	Q16352	INA	Mpv17-like protein 2 OS=Homo sapiens OX=9606 GN=MPV17L2 PE=1 SV=2	18	2	6	2	206	23.2	9.25	14.06	0.442	-1.18	219.6	97.2	34.21	1.15	0.000635394
High	Q8IYB5-2	SMAP1	Histone H3.2 OS=Homo sapiens OX=9606 GN=HIST2H3A PE=1 SV=3	43	5	1133	1	136	15.4	11.27	4534.02	0.438	-1.19	33.1	15.2	25.12	91.86	3.06892e-11
High	Q6IPU0	CENPP	Lipoma-preferred partner OS=Homo sapiens OX=9606 GN=LPP PE=1 SV=1	6	2	3	2	612	65.7	7.37	4.95	0.415	-1.27	199	81.6	11.5	43.36	0.000630708
High	P54802	NAGLU	Spermatogenesis-associated serine-rich protein 2 OS=Homo sapiens OX=9606 GN=SPATS2 PE=1 SV=1	7	2	12	2	545	59.5	8.9	18.82	0.411	-1.28	165.4	67.9	9.27		0.000728045
High	Q969G6	RFK	Glyceraldehyde-3-phosphate dehydrogenase, testis-specific OS=Homo sapiens OX=9606 GN=GAPDHS PE=1 SV=2	5	2	49	1	408	44.5	8.19	52.87	0.409	-1.29	159.7	70.2	32.85	32.82	0.00165094
High	Q9P246	STIM2	HAUS augmin-like complex subunit 4 OS=Homo sapiens OX=9606 GN=HAUS4 PE=1 SV=1	9	2	19	2	363	42.4	5.68	46.99	0.383	-1.38	235.8	90.4	7.31	86.8	0.00112216
High	P0DI83	TMEM97	Sigma intracellular receptor 2 OS=Homo sapiens OX=9606 GN=TMEM97 PE=1 SV=1	20	2	8	2	176	20.8	9.38	2.76	0.306	-1.71	67.4	25.5	38.19	29.96	1.02e-09
High	Q9HBM1	SPC25	Probable ergosterol biosynthetic protein 28 OS=Homo sapiens OX=9606 GN=ERG28 PE=1 SV=1	20	2	17	2	140	15.9	9.83	26.41	0.246	-2.02	29.4	7.2	28.03	112.89	2.52365e-06
High	Q6VN20	RANBP10	Ribosome-recycling factor, mitochondrial OS=Homo sapiens OX=9606 GN=MRRF PE=1 SV=1	21	2	38	2	262	29.3	9.79	124.5	0.168	-2.57	301.9	50.7	58.05	12.22	1e-17
High	Q5W0B1	OBI1	Kinesin-like protein KIF3A OS=Homo sapiens OX=9606 GN=KIF3A PE=1 SV=4	9	3	44	2	699	80	6.54	127.13	0.051	-4.29	48.4	2.5	81.48		1e-17

## Sheet: PH3 vs NPH
Protein FDR Confidence: Combined	Accession	Gene	Description	Coverage [%]	# Peptides	# PSMs	# Unique Peptides	# AAs	MW [kDa]	calc. pI	Score Sequest HT: Sequest HT	Abundance Ratio: (P3-cells) / (H-cells)	Abundance Ratio (log2): (P3-cells) / (H-cells)	Abundances (Grouped): H-cells	Abundances (Grouped): P3-cells	Abundances (Grouped) CV [%]: H-cells	Abundances (Grouped) CV [%]: P3-cells	Abundance Ratio P-Value: (P3-cells) / (H-cells)
High	Q7Z3E5	ARMC9	LisH domain-containing protein ARMC9 OS=Homo sapiens OX=9606 GN=ARMC9 PE=1 SV=3	7	2	11	2	818	91.8	6.2	34.08	4.294	2.1	45.5	270.3	15	53.99	1.62358e-06
High	Q9NQC7	CYLD	Ubiquitin carboxyl-terminal hydrolase CYLD OS=Homo sapiens OX=9606 GN=CYLD PE=1 SV=1	6	3	7	3	956	107.2	5.59	19.12	3.582	1.84	83.9	300.5	5.62	21.84	0.000744129
High	Q9H9C1	VIPAS39	Spermatogenesis-defective protein 39 homolog OS=Homo sapiens OX=9606 GN=VIPAS39 PE=1 SV=1	5	2	53	2	493	57	7.4	182.3	3.534	1.82	35.5	116.2	5.6	58.84	4.09186e-05
High	P22612	PRKACG	cAMP-dependent protein kinase catalytic subunit gamma OS=Homo sapiens OX=9606 GN=PRKACG PE=1 SV=3	17	4	27	1	351	40.4	8.59	65.23	2.929	1.55	58.9	172.6	0.25	1.17	9.96373e-05
High	Q96CU9	FOXRED1	FAD-dependent oxidoreductase domain-containing protein 1 OS=Homo sapiens OX=9606 GN=FOXRED1 PE=1 SV=2	9	2	9	2	486	53.8	7.78	25.26	2.757	1.46	62	170.8	2.49	37.54	0.00131823
High	Q13509	TUBB3	Tubulin beta-3 chain OS=Homo sapiens OX=9606 GN=TUBB3 PE=1 SV=2	60	22	2496	5	450	50.4	4.93	7383.53	2.635	1.4	18.9	174.7	27.87	25.08	7.19515e-05
High	Q15427	SF3B4	Splicing factor 3B subunit 4 OS=Homo sapiens OX=9606 GN=SF3B4 PE=1 SV=1	9	2	67	2	424	44.4	8.56	188.32	2.515	1.33	38.1	64.3	24.75	17.3	0.000145125
High	Q5VW36	FOCAD	Focadhesin OS=Homo sapiens OX=9606 GN=FOCAD PE=1 SV=1	14	11	81	11	1801	199.9	6.62	225.01	2.35	1.23	42.6	47.8	77.17	38.59	0.00149847
High	Q05639	EEF1A2	Elongation factor 1-alpha 2 OS=Homo sapiens OX=9606 GN=EEF1A2 PE=1 SV=1	68	24	6994	10	463	50.4	9.03	25120.2	2.311	1.21	50.6	125.9	18.27	20.38	4.19174e-05
High	Q01415	GALK2	N-acetylgalactosamine kinase OS=Homo sapiens OX=9606 GN=GALK2 PE=1 SV=1	17	4	43	4	458	50.3	6.61	125.13	2.152	1.11	84.3	150.2	28.11	30.02	0.00195441
High	Q96FN4	CPNE2	Copine-2 OS=Homo sapiens OX=9606 GN=CPNE2 PE=1 SV=3	4	2	39	1	548	61.2	6.07	74.06	2.149	1.1	68	148.1	26.52	19.07	0.00270626
High	Q16658	FSCN1	Fascin OS=Homo sapiens OX=9606 GN=FSCN1 PE=1 SV=3	41	14	240	14	493	54.5	7.24	602.45	2.129	1.09	73.9	129.3	27.97	16.23	9.37067e-05
High	Q13315	ATM	Serine-protein kinase ATM OS=Homo sapiens OX=9606 GN=ATM PE=1 SV=4	4	5	17	5	3056	350.5	6.81	47.96	1.974	0.98	142	183.5	17.96	18.07	0.00097535
High	Q9NZN3	EHD3	EH domain-containing protein 3 OS=Homo sapiens OX=9606 GN=EHD3 PE=1 SV=2	43	14	126	4	535	60.8	6.57	168.19	1.878	0.91	87.6	162	9.53	18.61	0.00680615
High	Q8IV08	PLD3	5'-3' exonuclease PLD3 OS=Homo sapiens OX=9606 GN=PLD3 PE=1 SV=1	12	4	47	4	490	54.7	6.47	119.74	1.874	0.91	105.9	129	11.37	12.22	0.00113942
High	Q9H993	ARMT1	Damage-control phosphatase ARMT1 OS=Homo sapiens OX=9606 GN=ARMT1 PE=1 SV=1	46	13	240	13	441	51.1	5.76	736.76	1.867	0.9	89	175	22.71	11.61	0.00283781
High	Q9NZ45	CISD1	CDGSH iron-sulfur domain-containing protein 1 OS=Homo sapiens OX=9606 GN=CISD1 PE=1 SV=1	51	6	85	6	108	12.2	9.09	223.92	1.819	0.86	94.6	141.5	10.25	7.34	0.00452532
High	O75155	CAND2	Cullin-associated NEDD8-dissociated protein 2 OS=Homo sapiens OX=9606 GN=CAND2 PE=1 SV=3	19	15	329	11	1236	135.2	5.68	986.35	1.772	0.83	85.3	144.9	13.77	2	0.00632385
High	P14923	JUP	Junction plakoglobin OS=Homo sapiens OX=9606 GN=JUP PE=1 SV=3	36	16	207	14	745	81.7	6.14	619.89	1.767	0.82	74.7	160.4	36.49	7.39	0.00378723
High	P28370	SMARCA1	Probable global transcription activator SNF2L1 OS=Homo sapiens OX=9606 GN=SMARCA1 PE=1 SV=2	22	21	237	12	1054	122.5	8.09	464.12	1.736	0.8	91.8	156.5	15.33	4.85	0.00802983
High	P04083	ANXA1	Annexin A1 OS=Homo sapiens OX=9606 GN=ANXA1 PE=1 SV=2	53	14	167	14	346	38.7	7.02	550.69	1.721	0.78	32.3	57.5	8.08	8.7	0.00723894
High	Q8NEZ5	FBXO22	F-box only protein 22 OS=Homo sapiens OX=9606 GN=FBXO22 PE=1 SV=1	46	11	96	11	403	44.5	7.03	204.75	1.673	0.74	88.3	136.5	13.63	13.82	0.00907517
High	Q9H857-2	NT5DC2	Isoform 2 of 5'-nucleotidase domain-containing protein 2 OS=Homo sapiens OX=9606 GN=NT5DC2	40	11	188	11	557	64.1	7.74	614.53	1.659	0.73	124.7	192.4	33.94	14.26	0.00979869
High	P11388	TOP2A	DNA topoisomerase 2-alpha OS=Homo sapiens OX=9606 GN=TOP2A PE=1 SV=3	55	74	1571	62	1531	174.3	8.72	4492.58	1.626	0.7	86.6	108.2	11.8	3.46	0.00555431
High	P02545-7	LMNA	Myc-tagged progerin OS=Homo sapiens OX=9606 GN=LMNA	71	60	2154	2	623	70.3	6.33	6273.02	43.632	5.45	1.8	81.3	32.53	10.35	1e-17
High	P0C7P4	UQCRFS1P1	Putative cytochrome b-c1 complex subunit Rieske-like protein 1 OS=Homo sapiens OX=9606 GN=UQCRFS1P1 PE=5 SV=1	32	5	184	1	283	30.8	8.87	600.94	14.801	3.89	15.1	224			1e-17
High	O15479	MAGEB2	Melanoma-associated antigen B2 OS=Homo sapiens OX=9606 GN=MAGEB2 PE=1 SV=3	18	5	42	5	319	35.3	8.76	68.56	5.221	2.38	51.7	304.5	26.2	6.29	8.88178e-16
High	Q15120	PDK3	[Pyruvate dehydrogenase (acetyl-transferring)] kinase isozyme 3, mitochondrial OS=Homo sapiens OX=9606 GN=PDK3 PE=1 SV=1	19	4	16	4	406	46.9	8.37	45.42	3.382	1.76	64.2	217.1		12.9	1.21326e-06
High	Q9BW30	TPPP3	Tubulin polymerization-promoting protein family member 3 OS=Homo sapiens OX=9606 GN=TPPP3 PE=1 SV=1	22	2	27	2	176	19	9.13	72.12	3.373	1.75	68	174	25.91	4.45	2.50485e-09
High	P02545	LMNA	Prelamin-A/C OS=Homo sapiens OX=9606 GN=LMNA PE=1 SV=1	71	61	2185	3	664	74.1	7.02	6455.65	3.134	1.65	28.2	99.5	4.11	12.22	6.11822e-12
High	P20645	M6PR	Cation-dependent mannose-6-phosphate receptor OS=Homo sapiens OX=9606 GN=M6PR PE=1 SV=1	12	2	16	2	277	31	5.83	43.21	3.129	1.65	56.7	177.6	42.82	4.84	1.36624e-05
High	O94919	ENDOD1	Endonuclease domain-containing 1 protein OS=Homo sapiens OX=9606 GN=ENDOD1 PE=1 SV=2	14	3	4	3	500	55	5.71	10.68	2.945	1.56	88.5	295.9	28.9	43.89	5.97499e-07
High	Q9UK58	CCNL1	Cyclin-L1 OS=Homo sapiens OX=9606 GN=CCNL1 PE=1 SV=1	13	4	55	4	526	59.6	10.7	126.2	2.772	1.47	98.3	272.5	34.45	8.63	0.00461596
High	Q86VW0	SESTD1	SEC14 domain and spectrin repeat-containing protein 1 OS=Homo sapiens OX=9606 GN=SESTD1 PE=1 SV=2	6	2	61	2	696	79.3	5.1	228.3	2.516	1.33	44.7	113.3	5.94	80.98	0.000152967
High	Q8NE86	MCU	Calcium uniporter protein, mitochondrial OS=Homo sapiens OX=9606 GN=MCU PE=1 SV=1	10	2	6	2	351	39.8	8.65	18.48	2.295	1.2	97.9	218.4	28.03	22.95	0.00301447
High	Q01081-2	U2AF1	Isoform 2 of Splicing factor U2AF 35 kDa subunit OS=Homo sapiens OX=9606 GN=U2AF1	55	11	1285	1	240	27.9	8.68	4724.31	2.019	1.01	56.7	69.2	13.76	44.72	0.000924332
High	P04075	ALDOA	Fructose-bisphosphate aldolase A OS=Homo sapiens OX=9606 GN=ALDOA PE=1 SV=2	85	39	6111	37	364	39.4	8.09	22155.5	0.657	-0.61	133.3	70.3	38.71	4.51	0.00381309
High	P35080	PFN2	Profilin-2 OS=Homo sapiens OX=9606 GN=PFN2 PE=1 SV=3	28	4	95	1	140	15	6.99	205.58	0.65	-0.62	171.3	111.3	15.56	6.87	0.00907529
High	P09104	ENO2	Gamma-enolase OS=Homo sapiens OX=9606 GN=ENO2 PE=1 SV=3	26	7	3770	3	434	47.2	5.03	11976.9	0.646	-0.63	149.1	79.9	42.83	21.68	0.00172622
High	Q16881	TXNRD1	Thioredoxin reductase 1, cytoplasmic OS=Homo sapiens OX=9606 GN=TXNRD1 PE=1 SV=3	45	15	345	15	649	70.9	7.39	1314.19	0.641	-0.64	172.3	108.5	11.33	5.38	0.00549018
High	Q9UNF0	PACSIN2	Protein kinase C and casein kinase substrate in neurons protein 2 OS=Homo sapiens OX=9606 GN=PACSIN2 PE=1 SV=2	15	5	23	5	486	55.7	5.2	51.27	0.628	-0.67	155.8	93.7	25.97	8.59	0.00700691
High	O60812	HNRNPCL1	Heterogeneous nuclear ribonucleoprotein C-like 1 OS=Homo sapiens OX=9606 GN=HNRNPCL1 PE=1 SV=1	23	12	980	1	293	32.1	5.06	2469.57	0.626	-0.68	183.4	114.8	33.94	7.75	0.00435139
High	P62273	RPS29	40S ribosomal protein S29 OS=Homo sapiens OX=9606 GN=RPS29 PE=1 SV=2	29	2	45	2	56	6.7	10.13	8.16	0.624	-0.68	161	96.8	22.23	2.67	0.000701791
High	Q5W0B1	OBI1	ORC ubiquitin ligase 1 OS=Homo sapiens OX=9606 GN=OBI1 PE=1 SV=1	12	4	51	4	726	81.1	5.72	158.36	0.621	-0.69	173.6	110.4	33.42	21.29	0.00574147
High	Q04837	SSBP1	Single-stranded DNA-binding protein, mitochondrial OS=Homo sapiens OX=9606 GN=SSBP1 PE=1 SV=1	36	4	64	4	148	17.2	9.6	160.76	0.603	-0.73	217	70	39.33	43.58	0.00463386
High	P00390	GSR	Glutathione reductase, mitochondrial OS=Homo sapiens OX=9606 GN=GSR PE=1 SV=2	55	16	281	16	522	56.2	8.5	839.83	0.6	-0.74	181.7	89.7	40.78	8.5	0.000729596
High	Q96GY3	LIN37	Protein lin-37 homolog OS=Homo sapiens OX=9606 GN=LIN37 PE=1 SV=1	23	3	8	3	246	28.4	8.7	21.15	0.595	-0.75	158.8	94.5	21.39	4.48	0.00299196
High	O00746	NME4	Nucleoside diphosphate kinase, mitochondrial OS=Homo sapiens OX=9606 GN=NME4 PE=1 SV=1	23	3	69	3	187	20.6	10.29	157.24	0.585	-0.77	164.7	88.5	20.73	14.03	0.00246099
High	P00374	DHFR	Dihydrofolate reductase OS=Homo sapiens OX=9606 GN=DHFR PE=1 SV=2	57	8	172	8	187	21.4	7.42	482.11	0.566	-0.82	126	61.4	40.99	12.74	0.00104496
High	P09601	HMOX1	Heme oxygenase 1 OS=Homo sapiens OX=9606 GN=HMOX1 PE=1 SV=1	67	17	421	17	288	32.8	8.25	1261.12	0.542	-0.88	120.1	70.4	16.31	6.32	0.000309611
High	Q9H000	MKRN2	Probable E3 ubiquitin-protein ligase makorin-2 OS=Homo sapiens OX=9606 GN=MKRN2 PE=1 SV=2	26	5	44	5	416	46.9	7.61	104.79	0.488	-1.03	208.9	91.6	40.39	7.16	2.2474e-05
High	P09972	ALDOC	Fructose-bisphosphate aldolase C OS=Homo sapiens OX=9606 GN=ALDOC PE=1 SV=2	19	5	656	3	364	39.4	6.87	2740.83	0.481	-1.06	104.4	48.9	44.87	7.65	4.01074e-07
High	Q9HBM1	SPC25	Kinetochore protein Spc25 OS=Homo sapiens OX=9606 GN=SPC25 PE=1 SV=1	31	4	25	4	224	26.1	8	77.6	0.434	-1.2	164.7	12.4	71.01	40.79	5.46832e-06
High	Q9UKR5	ERG28	Probable ergosterol biosynthetic protein 28 OS=Homo sapiens OX=9606 GN=ERG28 PE=1 SV=1	20	2	17	2	140	15.9	9.83	26.41	0.399	-1.32	29.4	9	28.03	134.37	0.00452431
High	Q8NHU6	TDRD7	Tudor domain-containing protein 7 OS=Homo sapiens OX=9606 GN=TDRD7 PE=1 SV=2	9	5	12	5	1098	123.5	7.21	30.38	0.398	-1.33	237.5	92.6	5.03	21.39	1.62262e-05
High	Q9NR46	SH3GLB2	Endophilin-B2 OS=Homo sapiens OX=9606 GN=SH3GLB2 PE=1 SV=1	7	2	2	2	395	43.9	5.99	4.46	0.383	-1.39	198.9	72.8	47.18	24.36	0.000118761
High	Q86XZ4	SPATS2	Spermatogenesis-associated serine-rich protein 2 OS=Homo sapiens OX=9606 GN=SPATS2 PE=1 SV=1	7	2	12	2	545	59.5	8.9	18.82	0.238	-2.07	165.4	39.5	9.27		1.09249e-05
High	Q96E11	MRRF	Ribosome-recycling factor, mitochondrial OS=Homo sapiens OX=9606 GN=MRRF PE=1 SV=1	21	2	38	2	262	29.3	9.79	124.5	0.216	-2.21	301.9	59.9	58.05	18.75	1.55431e-15
High	Q96QZ7	MAGI1	Membrane-associated guanylate kinase, WW and PDZ domain-containing protein 1 OS=Homo sapiens OX=9606 GN=MAGI1 PE=1 SV=3	6	4	39	4	1491	164.5	7.58	133.21	0.66	-0.6	166.6	120.9	9.08	59.74	0.00762944
High	Q99615	DNAJC7	DnaJ homolog subfamily C member 7 OS=Homo sapiens OX=9606 GN=DNAJC7 PE=1 SV=2	65	34	1057	34	494	56.4	6.96	3134.52	0.66	-0.6	98.9	63.2	27.46	4.22	0.00422265
High	Q9Y617	PSAT1	Phosphoserine aminotransferase OS=Homo sapiens OX=9606 GN=PSAT1 PE=1 SV=2	73	24	1363	24	370	40.4	7.66	4472.02	0.657	-0.61	160.9	108.1	1.99	4.27	0.00381291
High	P49247	RPIA	Ribose-5-phosphate isomerase OS=Homo sapiens OX=9606 GN=RPIA PE=1 SV=3	36	7	79	7	311	33.2	8.54	199.75	0.656	-0.61	149.4	94.5	31.01	16.49	0.00313059
High	P38159	RBMX	RNA-binding motif protein, X chromosome OS=Homo sapiens OX=9606 GN=RBMX PE=1 SV=3	42	20	433	9	391	42.3	10.05	1120.02	0.656	-0.61	143.1	101	17.78	8.22	0.00345764
High	P36404	ARL2	ADP-ribosylation factor-like protein 2 OS=Homo sapiens OX=9606 GN=ARL2 PE=1 SV=4	45	5	45	5	184	20.9	6.34	130.03	0.654	-0.61	134.4	89.8	6.65	3.48	0.00622486
High	Q14197	MRPL58	Peptidyl-tRNA hydrolase ICT1, mitochondrial OS=Homo sapiens OX=9606 GN=MRPL58 PE=1 SV=1	30	4	101	4	206	23.6	10.07	303.06	0.649	-0.62	126.8	81.9	14.46	19.95	0.00382646
High	P12268	IMPDH2	Inosine-5'-monophosphate dehydrogenase 2 OS=Homo sapiens OX=9606 GN=IMPDH2 PE=1 SV=2	80	40	4158	38	514	55.8	6.9	17825.5	0.649	-0.62	134.8	72.2	37.68	7.06	0.00298065
High	Q01650	SLC7A5	Large neutral amino acids transporter small subunit 1 OS=Homo sapiens OX=9606 GN=SLC7A5 PE=1 SV=2	14	5	124	4	507	55	7.72	320.38	0.648	-0.63	126.8	71.4	24.43	15.12	0.00751174
High	P21796	VDAC1	Voltage-dependent anion-selective channel protein 1 OS=Homo sapiens OX=9606 GN=VDAC1 PE=1 SV=2	82	23	1454	22	283	30.8	8.54	5174.48	0.647	-0.63	130.9	84.8	27.57	3.45	0.00277037
High	Q16527	CSRP2	Cysteine and glycine-rich protein 2 OS=Homo sapiens OX=9606 GN=CSRP2 PE=1 SV=3	58	9	158	9	193	20.9	8.62	392.65	0.647	-0.63	150.5	112.2	20.92	14.32	0.00422613
High	Q92526	CCT6B	T-complex protein 1 subunit zeta-2 OS=Homo sapiens OX=9606 GN=CCT6B PE=1 SV=5	13	7	188	1	530	57.8	7.24	535.78	0.647	-0.63	191.5	105.2	30.81	11.1	0.00278774
High	O75817	POP7	Ribonuclease P protein subunit p20 OS=Homo sapiens OX=9606 GN=POP7 PE=1 SV=2	39	4	89	4	140	15.6	8.94	217.35	0.641	-0.64	166.7	101.1	22.06	13.61	0.00767693
High	Q15651	HMGN3	High mobility group nucleosome-binding domain-containing protein 3 OS=Homo sapiens OX=9606 GN=HMGN3 PE=1 SV=2	45	3	56	3	99	10.7	9.66	167.08	0.64	-0.64	141.6	146.6	63.29	32.7	0.00670252
High	P36969	GPX4	Phospholipid hydroperoxide glutathione peroxidase OS=Homo sapiens OX=9606 GN=GPX4 PE=1 SV=3	38	5	9	5	197	22.2	8.37	21.42	0.636	-0.65	152.2	93.3	23.1	8.27	0.0032255
High	Q9NR45	NANS	Sialic acid synthase OS=Homo sapiens OX=9606 GN=NANS PE=1 SV=2	70	15	595	15	359	40.3	6.74	2080.95	0.634	-0.66	93.1	50.6	27.76	12.25	0.000884585
High	O14654	IRS4	Insulin receptor substrate 4 OS=Homo sapiens OX=9606 GN=IRS4 PE=1 SV=1	50	38	705	38	1257	133.7	8.44	1952.72	0.633	-0.66	107.9	66.9	11.1	6.87	0.00289057
High	Q9UHD1	CHORDC1	Cysteine and histidine-rich domain-containing protein 1 OS=Homo sapiens OX=9606 GN=CHORDC1 PE=1 SV=2	77	24	1222	24	332	37.5	7.87	4108.96	0.63	-0.67	126.8	81.6	22.77	4.25	0.00157699
High	P36957	DLST	Dihydrolipoyllysine-residue succinyltransferase component of 2-oxoglutarate dehydrogenase complex, mitochondrial OS=Homo sapiens OX=9606 GN=DLST PE=1 SV=4	40	10	322	10	453	48.7	8.95	1032.85	0.627	-0.67	127.6	67.2	26.28	11.52	0.00234506
High	Q9BZL1	UBL5	Ubiquitin-like protein 5 OS=Homo sapiens OX=9606 GN=UBL5 PE=1 SV=1	44	4	84	4	73	8.5	8.44	171.96	0.627	-0.67	147.9	92.7	18.02	12.32	0.00175035
High	O95182	NDUFA7	NADH dehydrogenase [ubiquinone] 1 alpha subcomplex subunit 7 OS=Homo sapiens OX=9606 GN=NDUFA7 PE=1 SV=3	58	6	163	6	113	12.5	10.18	463.41	0.626	-0.68	152.7	92.9	13.34	8.01	0.00104062
High	P53582	METAP1	Methionine aminopeptidase 1 OS=Homo sapiens OX=9606 GN=METAP1 PE=1 SV=2	65	13	225	13	386	43.2	7.17	778.43	0.619	-0.69	116.4	58.3	32.71	15.61	0.00515037
High	Q9NZJ9	NUDT4	Diphosphoinositol polyphosphate phosphohydrolase 2 OS=Homo sapiens OX=9606 GN=NUDT4 PE=1 SV=2	67	8	80	4	180	20.3	6.35	129.69	0.617	-0.7	154.1	80.5	32.73	11.93	0.00377892
High	Q9BPU6	DPYSL5	Dihydropyrimidinase-related protein 5 OS=Homo sapiens OX=9606 GN=DPYSL5 PE=1 SV=1	54	19	308	19	564	61.4	7.2	738.7	0.616	-0.7	120.2	63.4	40.4	5.84	0.00256728
High	P45880	VDAC2	Voltage-dependent anion-selective channel protein 2 OS=Homo sapiens OX=9606 GN=VDAC2 PE=1 SV=2	59	15	1171	15	294	31.5	7.56	4558.16	0.616	-0.7	130.8	73.4	34.11	8.43	0.00097608
High	Q9GZN8	C20orf27	UPF0687 protein C20orf27 OS=Homo sapiens OX=9606 GN=C20orf27 PE=1 SV=3	28	4	68	4	174	19.3	6.84	166.39	0.616	-0.7	96.3	94.9	11.02	24.65	0.00214261
High	Q96DF8	ESS2	Splicing factor ESS-2 homolog OS=Homo sapiens OX=9606 GN=ESS2 PE=1 SV=1	14	4	45	4	476	52.5	7.56	156.13	0.611	-0.71	27.2	21.6	19.41	19.14	0.00868686
High	Q96DI7	SNRNP40	U5 small nuclear ribonucleoprotein 40 kDa protein OS=Homo sapiens OX=9606 GN=SNRNP40 PE=1 SV=1	74	19	765	19	357	39.3	8.1	2855.78	0.606	-0.72	142.1	70.7	32.74	10.61	0.000556681
High	Q99598	TSNAX	Translin-associated protein X OS=Homo sapiens OX=9606 GN=TSNAX PE=1 SV=1	53	11	157	11	290	33.1	6.55	480.65	0.603	-0.73	126	67.2	25.16	8	0.000569625
High	Q96C36	PYCR2	Pyrroline-5-carboxylate reductase 2 OS=Homo sapiens OX=9606 GN=PYCR2 PE=1 SV=1	56	15	422	14	320	33.6	7.77	1186.72	0.602	-0.73	166.4	92.1	25.66	6.06	0.000219055
High	P40926	MDH2	Malate dehydrogenase, mitochondrial OS=Homo sapiens OX=9606 GN=MDH2 PE=1 SV=3	72	28	2234	28	338	35.5	8.68	7029.63	0.6	-0.74	138.2	77.7	40.03	13.33	0.00053277
High	P78330	PSPH	Phosphoserine phosphatase OS=Homo sapiens OX=9606 GN=PSPH PE=1 SV=2	34	5	44	5	225	25	5.69	80.78	0.599	-0.74	216.9	89.6	7.34	24.18	0.00294633
High	Q9UHR4	BAIAP2L1	Brain-specific angiogenesis inhibitor 1-associated protein 2-like protein 1 OS=Homo sapiens OX=9606 GN=BAIAP2L1 PE=1 SV=2	20	6	30	6	511	56.8	8.68	93.76	0.589	-0.76	175.4	76.9	32.25	23.86	0.00088802
High	Q15654	TRIP6	Thyroid receptor-interacting protein 6 OS=Homo sapiens OX=9606 GN=TRIP6 PE=1 SV=3	60	14	241	14	476	50.3	7.37	894.83	0.588	-0.77	170.6	80	48.76	12.34	0.000278509
High	Q3SY69	ALDH1L2	Mitochondrial 10-formyltetrahydrofolate dehydrogenase OS=Homo sapiens OX=9606 GN=ALDH1L2 PE=1 SV=2	33	16	205	16	923	101.7	6.52	618.12	0.586	-0.77	227.1	137	5.12	10.45	0.000305775
High	Q16637	SMN1	Survival motor neuron protein OS=Homo sapiens OX=9606 GN=SMN1 PE=1 SV=1	12	2	23	2	294	31.8	6.55	63.81	0.583	-0.78	64	39.4	17.23	14.76	0.00912971
High	O43172	PRPF4	U4/U6 small nuclear ribonucleoprotein Prp4 OS=Homo sapiens OX=9606 GN=PRPF4 PE=1 SV=2	66	29	619	29	522	58.4	7.42	1626.34	0.582	-0.78	140	74.1	33.71	6.15	0.000256058
High	P56962	STX17	Syntaxin-17 OS=Homo sapiens OX=9606 GN=STX17 PE=1 SV=2	20	3	19	3	302	33.4	6.57	56.1	0.581	-0.78	87.2	130.9	45.2	9.2	0.00286639
High	Q96G61	NUDT11	Diphosphoinositol polyphosphate phosphohydrolase 3-beta OS=Homo sapiens OX=9606 GN=NUDT11 PE=1 SV=1	38	6	62	2	164	18.5	5.99	64.65	0.579	-0.79	142.5	82.5	30.94	19.78	0.00672145
High	O43684	BUB3	Mitotic checkpoint protein BUB3 OS=Homo sapiens OX=9606 GN=BUB3 PE=1 SV=1	64	18	775	18	328	37.1	6.84	2718.17	0.567	-0.82	132.3	62.5	36.59	6.42	0.000138949
High	P10620	MGST1	Microsomal glutathione S-transferase 1 OS=Homo sapiens OX=9606 GN=MGST1 PE=1 SV=1	21	5	28	5	155	17.6	9.39	69.76	0.559	-0.84	175.7	80.1	29.25	6.39	0.000829024
High	Q8NBS9	TXNDC5	Thioredoxin domain-containing protein 5 OS=Homo sapiens OX=9606 GN=TXNDC5 PE=1 SV=2	8	2	14	2	432	47.6	5.97	37.71	0.556	-0.85	175.1	115.5	22.92	5.43	0.0099152
High	Q9NTM9	CUTC	Copper homeostasis protein cutC homolog OS=Homo sapiens OX=9606 GN=CUTC PE=1 SV=1	67	9	232	9	273	29.3	8.18	774.83	0.554	-0.85	88.7	44	36.78	10.9	0.000196412
High	P08243	ASNS	Asparagine synthetase [glutamine-hydrolyzing] OS=Homo sapiens OX=9606 GN=ASNS PE=1 SV=4	78	41	1174	41	561	64.3	6.86	3582.6	0.549	-0.86	188.8	107.8	9.6	3.84	6.00527e-05
High	P20839	IMPDH1	Inosine-5'-monophosphate dehydrogenase 1 OS=Homo sapiens OX=9606 GN=IMPDH1 PE=1 SV=2	61	21	368	19	514	55.4	6.9	1272.64	0.547	-0.87	155.4	79.5	30.21	16.74	0.000496978
High	P52298	NCBP2	Nuclear cap-binding protein subunit 2 OS=Homo sapiens OX=9606 GN=NCBP2 PE=1 SV=1	20	3	7	3	156	18	8.21	11.69	0.546	-0.87	122.9	62.8	37.33	10.75	0.0012725
High	P60981	DSTN	Destrin OS=Homo sapiens OX=9606 GN=DSTN PE=1 SV=3	82	21	803	18	165	18.5	7.85	2186.69	0.544	-0.88	116.6	58.4	30.88	4.55	4.70107e-05
High	P62195	PSMC5	26S proteasome regulatory subunit 8 OS=Homo sapiens OX=9606 GN=PSMC5 PE=1 SV=1	69	24	1068	23	406	45.6	7.55	3347.32	0.54	-0.89	149.2	74.1	41.06	4.08	3.77601e-05
High	Q01804	OTUD4	OTU domain-containing protein 4 OS=Homo sapiens OX=9606 GN=OTUD4 PE=1 SV=4	4	2	3	2	1114	124	6.71	5.95	0.531	-0.91	182.3	99.1	25.59	47.11	0.00321618
High	Q15032	R3HDM1	R3H domain-containing protein 1 OS=Homo sapiens OX=9606 GN=R3HDM1 PE=1 SV=3	3	2	9	2	1099	120.6	8.75	25.69	0.53	-0.92	171.8	111.5	13.15	29.92	2.01743e-05
High	P56270-2	MAZ	Isoform 2 of Myc-associated zinc finger protein OS=Homo sapiens OX=9606 GN=MAZ	19	6	116	1	493	51	9.1	280.58	0.53	-0.92	152.7	76.7	4.98	31.3	0.000454796
High	Q16836	HADH	Hydroxyacyl-coenzyme A dehydrogenase, mitochondrial OS=Homo sapiens OX=9606 GN=HADH PE=1 SV=3	73	16	1122	16	314	34.3	8.85	4193.39	0.527	-0.92	139.7	57.9	39.88	4.74	1.93552e-05
High	Q14697	GANAB	Neutral alpha-glucosidase AB OS=Homo sapiens OX=9606 GN=GANAB PE=1 SV=3	73	47	2450	2	944	106.8	6.14	8607.33	0.524	-0.93	28.3	11.2	56.63	46.94	0.00368941
High	P60900	PSMA6	Proteasome subunit alpha type-6 OS=Homo sapiens OX=9606 GN=PSMA6 PE=1 SV=1	68	17	696	17	246	27.4	6.76	2050.07	0.521	-0.94	153.7	71.4	40.83	4.07	1.43467e-05
High	P02533	KRT14	Keratin, type I cytoskeletal 14 OS=Homo sapiens OX=9606 GN=KRT14 PE=1 SV=4	51	21	290	6	472	51.5	5.16	729.09	0.504	-0.99	12.8	31.6	132.92	36.25	0.000642015
High	Q9Y580	RBM7	RNA-binding protein 7 OS=Homo sapiens OX=9606 GN=RBM7 PE=1 SV=1	24	3	21	3	266	30.5	9.57	83.51	0.503	-0.99	70.6	56.9	8.7	39.88	0.000464493
High	P32322	PYCR1	Pyrroline-5-carboxylate reductase 1, mitochondrial OS=Homo sapiens OX=9606 GN=PYCR1 PE=1 SV=2	55	15	338	14	319	33.3	7.61	1052.15	0.496	-1.01	155.6	81.3	20.3	5.44	9.84523e-07
High	Q16822	PCK2	Phosphoenolpyruvate carboxykinase [GTP], mitochondrial OS=Homo sapiens OX=9606 GN=PCK2 PE=1 SV=4	43	18	285	18	640	70.7	7.62	975.93	0.493	-1.02	155.3	78.6	18.03	2.43	2.04064e-06
High	O43347	MSI1	RNA-binding protein Musashi homolog 1 OS=Homo sapiens OX=9606 GN=MSI1 PE=1 SV=1	19	3	51	3	362	39.1	7.85	208.25	0.491	-1.03	139.1	29.6	20.27	125.22	0.00234007
High	P54652	HSPA2	Heat shock-related 70 kDa protein 2 OS=Homo sapiens OX=9606 GN=HSPA2 PE=1 SV=1	33	20	1185	3	639	70	5.74	3374.92	0.484	-1.05	180.3	84.8	1.32	21.95	0.000556909
High	P25786	PSMA1	Proteasome subunit alpha type-1 OS=Homo sapiens OX=9606 GN=PSMA1 PE=1 SV=1	83	23	1148	23	263	29.5	6.61	3857.62	0.47	-1.09	155.6	62.7	45.43	16.37	6.04712e-07
High	Q8TD30	GPT2	Alanine aminotransferase 2 OS=Homo sapiens OX=9606 GN=GPT2 PE=1 SV=1	36	11	149	11	523	57.9	7.71	507.83	0.464	-1.11	121.9	67.4	8.91	7.14	4.30245e-07
High	Q5TA50	CPTP	Ceramide-1-phosphate transfer protein OS=Homo sapiens OX=9606 GN=CPTP PE=1 SV=1	16	2	2	2	214	24.4	7.21	4.97	0.457	-1.13	192.4	88	10.99		0.00134949
High	Q9HC52	CBX8	Chromobox protein homolog 8 OS=Homo sapiens OX=9606 GN=CBX8 PE=1 SV=3	15	3	24	3	389	43.4	9.91	85.38	0.414	-1.27	84.9	35.1	30.25	58.27	0.00520632
High	Q15477	SKIV2L	Helicase SKI2W OS=Homo sapiens OX=9606 GN=SKIV2L PE=1 SV=3	21	12	56	12	1246	137.7	6.06	140.27	0.397	-1.33	191.4	6.8	11.79	134.62	2.95794e-06
High	Q9Y320	TMX2	Thioredoxin-related transmembrane protein 2 OS=Homo sapiens OX=9606 GN=TMX2 PE=1 SV=1	15	2	57	2	296	34	8.69	215.3	0.379	-1.4	96.2	31.3	38.5	27.92	2.89964e-05
High	Q9BTL3	RAMAC	RNA guanine-N7 methyltransferase activating subunit OS=Homo sapiens OX=9606 GN=RAMAC PE=1 SV=1	24	2	7	2	118	14.4	8.94	20.01	0.371	-1.43	76.9	28.5	31.28		0.000256119
High	Q562R1	ACTBL2	Beta-actin-like protein 2 OS=Homo sapiens OX=9606 GN=ACTBL2 PE=1 SV=2	36	18	1178	5	376	42	5.59	2429.23	0.342	-1.55	35.4	43.7	115.35	38.99	2.17178e-06
High	Q9UL18	AGO1	Protein argonaute-1 OS=Homo sapiens OX=9606 GN=AGO1 PE=1 SV=3	8	5	32	1	857	97.2	9.16	58.7	0.32	-1.64	233.6	74.8	14.69		0.000116558
High	Q6PGP7	TTC37	Tetratricopeptide repeat protein 37 OS=Homo sapiens OX=9606 GN=TTC37 PE=1 SV=1	21	17	97	17	1564	175.4	7.53	261.57	0.291	-1.78	185.1	44.7	1.96	11.51	7.51688e-12
High	P20648	ATP4A	Potassium-transporting ATPase alpha chain 1 OS=Homo sapiens OX=9606 GN=ATP4A PE=2 SV=5	9	7	101	3	1035	114	5.81	257.58	0.233	-2.1	119.1	31.4	22.32	35.12	2.51575e-06
High	Q8N4C8	MINK1	Misshapen-like kinase 1 OS=Homo sapiens OX=9606 GN=MINK1 PE=1 SV=2	5	4	37	1	1332	149.7	7.85	79	0.223	-2.17	194.3	43.3		92.14	9.14123e-10
High	P04279	SEMG1	Semenogelin-1 OS=Homo sapiens OX=9606 GN=SEMG1 PE=1 SV=2	37	12	26	10	462	52.1	9.29	59	0.134	-2.9	13.5	7.3	127.15		7.17031e-09

## Sheet: Shared PH2&PH3vsNPH_upregulat
Protein FDR Confidence: Combined	Accession	Gene	Description	Coverage [%]	# Peptides	# PSMs	# Unique Peptides	# AAs	MW [kDa]	calc. pI	Abundance Ratio: (P2-cells) / (H-cells)	Abundance Ratio (log2): (P2-cells) / (H-cells)	Abundances (Grouped): H-cells	Abundances (Grouped): P2-cells	Abundances (Grouped) CV [%]: H-cells	Abundances (Grouped) CV [%]: P2-cells	Abundance Ratio P-Value: (P2-cells) / (H-cells)	Abundance Ratio: (P3-cells) / (H-cells)	Abundance Ratio (log2): (P3-cells) / (H-cells)	Abundances (Grouped): H-cells	Abundances (Grouped): P3-cells	Abundances (Grouped) CV [%]: H-cells	Abundances (Grouped) CV [%]: P3-cells	Abundance Ratio P-Value: (P3-cells) / (H-cells)
High	O15479	MAGEB2	Melanoma-associated antigen B2 OS=Homo sapiens OX=9606 GN=MAGEB2 PE=1 SV=3	18	5	42	5	319	35.3	8.76	3.465	1.79	51.7	221.3	26.2	15.18	1.04361e-14	5.221	2.38	51.7	304.5	26.2	6.29	8.88178e-16
High	O94919	ENDOD1	Endonuclease domain-containing 1 protein OS=Homo sapiens OX=9606 GN=ENDOD1 PE=1 SV=2	14	3	4	3	500	55	5.71	1.575	0.66	88.5	144.3	28.9	45.78	0.00712847	2.945	1.56	88.5	295.9	28.9	43.89	5.97499e-07
High	P02545	LMNA	Prelamin-A/C OS=Homo sapiens OX=9606 GN=LMNA PE=1 SV=1	71	61	2185	3	664	74.1	7.02	2.984	1.58	28.2	96	4.11	7.68	1e-17	3.134	1.65	28.2	99.5	4.11	12.22	6.11822e-12
High	P02545-7	LMNA	Myc-tagged progerin OS=Homo sapiens OX=9606 GN=LMNA	71	60	2154	2	623	70.3	6.33	45.029	5.49	1.8	87.5	32.53	16.39	1e-17	43.632	5.45	1.8	81.3	32.53	10.35	1e-17
High	P0C7P4	UQCRFS1P1	Putative cytochrome b-c1 complex subunit Rieske-like protein 1 OS=Homo sapiens OX=9606 GN=UQCRFS1P1 PE=5 SV=1	32	5	184	1	283	30.8	8.87	18.074	4.18	15.1	273.6		0.77	1e-17	14.801	3.89	15.1	224			1e-17
High	P20645	M6PR	Cation-dependent mannose-6-phosphate receptor OS=Homo sapiens OX=9606 GN=M6PR PE=1 SV=1	12	2	16	2	277	31	5.83	3.146	1.65	56.7	178.5	42.82	19.4	1.85749e-06	3.129	1.65	56.7	177.6	42.82	4.84	1.36624e-05
High	Q15120	PDK3	[Pyruvate dehydrogenase (acetyl-transferring)] kinase isozyme 3, mitochondrial OS=Homo sapiens OX=9606 GN=PDK3 PE=1 SV=1	19	4	16	4	406	46.9	8.37	2.349	1.23	64.2	150.7		17.66	2.22889e-05	3.382	1.76	64.2	217.1		12.9	1.21326e-06
High	Q86VW0	SESTD1	SEC14 domain and spectrin repeat-containing protein 1 OS=Homo sapiens OX=9606 GN=SESTD1 PE=1 SV=2	6	2	61	2	696	79.3	5.1	1.615	0.69	44.7	100.2	5.94	21.11	0.00510288	2.516	1.33	44.7	113.3	5.94	80.98	0.000152967
High	Q8NE86	MCU	Calcium uniporter protein, mitochondrial OS=Homo sapiens OX=9606 GN=MCU PE=1 SV=1	10	2	6	2	351	39.8	8.65	1.811	0.86	97.9	148.9	28.03	20.85	0.00713379	2.295	1.2	97.9	218.4	28.03	22.95	0.00301447
High	Q9BW30	TPPP3	Tubulin polymerization-promoting protein family member 3 OS=Homo sapiens OX=9606 GN=TPPP3 PE=1 SV=1	22	2	27	2	176	19	9.13	1.618	0.69	68	100.8	25.91	13.33	0.00404935	3.373	1.75	68	174	25.91	4.45	2.50485e-09

## Sheet: Shared PH2&PH3vsNPH_downregulat
Protein FDR Confidence: Combined	Accession	Gene	Description	Coverage [%]	# Peptides	# PSMs	# Unique Peptides	# AAs	MW [kDa]	calc. pI	Abundance Ratio: (P2-cells) / (H-cells)	Abundance Ratio (log2): (P2-cells) / (H-cells)	Abundances (Grouped): H-cells	Abundances (Grouped): P2-cells	Abundances (Grouped) CV [%]: H-cells	Abundances (Grouped) CV [%]: P2-cells	Abundance Ratio P-Value: (P2-cells) / (H-cells)	Abundance Ratio: (P2-cells) / (H-cells)	Abundance Ratio (log2): (P2-cells) / (H-cells)	Abundances (Grouped): H-cells	Abundances (Grouped): P2-cells	Abundances (Grouped) CV [%]: H-cells	Abundances (Grouped) CV [%]: P2-cells	Abundance Ratio P-Value: (P2-cells) / (H-cells)
High	O00746	NME4	Bromodomain adjacent to zinc finger domain protein 2A OS=Homo sapiens OX=9606 GN=BAZ2A PE=1 SV=4	6	5	23	5	1905	211.1	6.64	0.61	-0.71	177.6	113.6	1.22	26.28	0.00764744	0.585	-0.77	164.7	88.5	20.73	14.03	0.00246099
High	O60812	HNRNPCL1	5-formyltetrahydrofolate cyclo-ligase OS=Homo sapiens OX=9606 GN=MTHFS PE=1 SV=2	32	3	49	3	203	23.2	7.88	0.61	-0.71	228.3	45.3	65.4	41.45	0.00151149	0.626	-0.68	183.4	114.8	33.94	7.75	0.00435139
High	P00374	DHFR	Protein kinase C and casein kinase substrate in neurons protein 2 OS=Homo sapiens OX=9606 GN=PACSIN2 PE=1 SV=2	15	5	23	5	486	55.7	5.2	0.634	-0.66	155.8	71.5	25.97	28.52	0.00237734	0.566	-0.82	126	61.4	40.99	12.74	0.00104496
High	P00390	GSR	Dihydrofolate reductase OS=Homo sapiens OX=9606 GN=DHFR PE=1 SV=2	57	8	172	8	187	21.4	7.42	0.635	-0.65	126	53.2	40.99	34.85	4.31235e-05	0.6	-0.74	181.7	89.7	40.78	8.5	0.000729596
High	P04075	ALDOA	Fructose-bisphosphate aldolase A OS=Homo sapiens OX=9606 GN=ALDOA PE=1 SV=2	85	39	6111	37	364	39.4	8.09	0.66	-0.6	133.3	60.2	38.71	35.71	0.00032762	0.657	-0.61	133.3	70.3	38.71	4.51	0.00381309
High	P09601	HMOX1	Sodium-coupled neutral amino acid transporter 2 OS=Homo sapiens OX=9606 GN=SLC38A2 PE=1 SV=2	10	3	44	3	506	56	8	0.501	-1	83	45.4	32.75	14.8	3.09931e-05	0.542	-0.88	120.1	70.4	16.31	6.32	0.000309611
High	P09972	ALDOC	Ras-responsive element-binding protein 1 OS=Homo sapiens OX=9606 GN=RREB1 PE=1 SV=3	2	2	3	2	1687	181.3	6.98	0.541	-0.89	263	84.7	49.44	66.44	0.00913662	0.481	-1.06	104.4	48.9	44.87	7.65	4.01074e-07
High	P35080	PFN2	Profilin-2 OS=Homo sapiens OX=9606 GN=PFN2 PE=1 SV=3	28	4	95	1	140	15	6.99	0.658	-0.6	171.3	107.4	15.56	23.61	0.00259809	0.65	-0.62	171.3	111.3	15.56	6.87	0.00907529
High	P62273	RPS29	40-kDa huntingtin-associated protein OS=Homo sapiens OX=9606 GN=F8A1 PE=1 SV=2	37	6	42	6	371	39.1	6.84	0.59	-0.76	98.8	62.3	30.28	42.82	0.0067694	0.624	-0.68	161	96.8	22.23	2.67	0.000701791
High	Q16881	TXNRD1	Kinesin-like protein KIF18B OS=Homo sapiens OX=9606 GN=KIF18B PE=1 SV=4	4	2	36	2	852	93	8.62	0.483	-1.05	40.8	19.7	19.02		0.00938313	0.641	-0.64	172.3	108.5	11.33	5.38	0.00549018
High	Q5W0B1	OBI1	Kinesin-like protein KIF3A OS=Homo sapiens OX=9606 GN=KIF3A PE=1 SV=4	9	3	44	2	699	80	6.54	0.051	-4.29	48.4	2.5	81.48		1e-17	0.621	-0.69	173.6	110.4	33.42	21.29	0.00574147
High	Q8NHU6	TDRD7	Kinetochore protein Spc25 OS=Homo sapiens OX=9606 GN=SPC25 PE=1 SV=1	31	4	25	4	224	26.1	8	0.529	-0.92	164.7	61.8	71.01	76.85	1.90636e-05	0.398	-1.33	237.5	92.6	5.03	21.39	1.62262e-05
High	Q96GY3	LIN37	ORC ubiquitin ligase 1 OS=Homo sapiens OX=9606 GN=OBI1 PE=1 SV=1	12	4	51	4	726	81.1	5.72	0.514	-0.96	173.6	61	33.42	48.92	1.66169e-05	0.595	-0.75	158.8	94.5	21.39	4.48	0.00299196
High	Q9H000	MKRN2	Heterogeneous nuclear ribonucleoprotein C-like 1 OS=Homo sapiens OX=9606 GN=HNRNPCL1 PE=1 SV=1	23	12	980	1	293	32.1	5.06	0.621	-0.69	183.4	107.8	33.94	16.03	0.00213721	0.488	-1.03	208.9	91.6	40.39	7.16	2.2474e-05
High	Q9HBM1	SPC25	Probable ergosterol biosynthetic protein 28 OS=Homo sapiens OX=9606 GN=ERG28 PE=1 SV=1	20	2	17	2	140	15.9	9.83	0.246	-2.02	29.4	7.2	28.03	112.89	2.52365e-06	0.434	-1.2	164.7	12.4	71.01	40.79	5.46832e-06
High	Q9NR46	SH3GLB2	Fructose-bisphosphate aldolase C OS=Homo sapiens OX=9606 GN=ALDOC PE=1 SV=2	19	5	656	3	364	39.4	6.87	0.598	-0.74	104.4	43.2	44.87	42.58	8.43962e-06	0.383	-1.39	198.9	72.8	47.18	24.36	0.000118761
High	Q9UNF0	PACSIN2	Probable E3 ubiquitin-protein ligase makorin-2 OS=Homo sapiens OX=9606 GN=MKRN2 PE=1 SV=2	26	5	44	5	416	46.9	7.61	0.63	-0.67	208.9	94.1	40.39	35.64	0.000644523	0.628	-0.67	155.8	93.7	25.97	8.59	0.00700691

## Sheet: All upregulated PH2&PH3vsNPH
Accession	Gene	Description
O15479	MAGEB2	Melanoma-associated antigen B2 OS=Homo sapiens OX=9606 GN=MAGEB2 PE=1 SV=3	Shared by PH2 and PH3
O94919	ENDOD1	Endonuclease domain-containing 1 protein OS=Homo sapiens OX=9606 GN=ENDOD1 PE=1 SV=2
P02545	LMNA	Prelamin-A/C OS=Homo sapiens OX=9606 GN=LMNA PE=1 SV=1
P02545-7	LMNA	Myc-tagged progerin OS=Homo sapiens OX=9606 GN=LMNA
P0C7P4	UQCRFS1P1	Putative cytochrome b-c1 complex subunit Rieske-like protein 1 OS=Homo sapiens OX=9606 GN=UQCRFS1P1 PE=5 SV=1
P20645	M6PR	Cation-dependent mannose-6-phosphate receptor OS=Homo sapiens OX=9606 GN=M6PR PE=1 SV=1
Q15120	PDK3	[Pyruvate dehydrogenase (acetyl-transferring)] kinase isozyme 3, mitochondrial OS=Homo sapiens OX=9606 GN=PDK3 PE=1 SV=1
Q86VW0	SESTD1	SEC14 domain and spectrin repeat-containing protein 1 OS=Homo sapiens OX=9606 GN=SESTD1 PE=1 SV=2
Q8NE86	MCU	Calcium uniporter protein, mitochondrial OS=Homo sapiens OX=9606 GN=MCU PE=1 SV=1
Q9BW30	TPPP3	Tubulin polymerization-promoting protein family member 3 OS=Homo sapiens OX=9606 GN=TPPP3 PE=1 SV=1
C9JLW8	MCRIP1	Mapk-regulated corepressor-interacting protein 1 OS=Homo sapiens OX=9606 GN=MCRIP1 PE=1 SV=1	PH2 unique
O00754	MAN2B1	Lysosomal alpha-mannosidase OS=Homo sapiens OX=9606 GN=MAN2B1 PE=1 SV=3
O14521	SDHD	Succinate dehydrogenase [ubiquinone] cytochrome b small subunit, mitochondrial OS=Homo sapiens OX=9606 GN=SDHD PE=1 SV=1
O14672	ADAM10	Disintegrin and metalloproteinase domain-containing protein 10 OS=Homo sapiens OX=9606 GN=ADAM10 PE=1 SV=1
O14965	AURKA	Aurora kinase A OS=Homo sapiens OX=9606 GN=AURKA PE=1 SV=2
O43414	ERI3	ERI1 exoribonuclease 3 OS=Homo sapiens OX=9606 GN=ERI3 PE=1 SV=2
O43491-4	EPB41L2	Isoform 4 of Band 4.1-like protein 2 OS=Homo sapiens OX=9606 GN=EPB41L2
O95639	CPSF4	Cleavage and polyadenylation specificity factor subunit 4 OS=Homo sapiens OX=9606 GN=CPSF4 PE=1 SV=1
P03891	MT-ND2	NADH-ubiquinone oxidoreductase chain 2 OS=Homo sapiens OX=9606 GN=MT-ND2 PE=1 SV=2
P05165	PCCA	Propionyl-CoA carboxylase alpha chain, mitochondrial OS=Homo sapiens OX=9606 GN=PCCA PE=1 SV=4
P09936	UCHL1	Ubiquitin carboxyl-terminal hydrolase isozyme L1 OS=Homo sapiens OX=9606 GN=UCHL1 PE=1 SV=2
P20248	CCNA2	Cyclin-A2 OS=Homo sapiens OX=9606 GN=CCNA2 PE=1 SV=2
P22570	FDXR	NADPH:adrenodoxin oxidoreductase, mitochondrial OS=Homo sapiens OX=9606 GN=FDXR PE=1 SV=3
P35527	KRT9	Keratin, type I cytoskeletal 9 OS=Homo sapiens OX=9606 GN=KRT9 PE=1 SV=3
P49773	HINT1	Histidine triad nucleotide-binding protein 1 OS=Homo sapiens OX=9606 GN=HINT1 PE=1 SV=2
P56182	RRP1	Ribosomal RNA processing protein 1 homolog A OS=Homo sapiens OX=9606 GN=RRP1 PE=1 SV=1
P61956	SUMO2	Small ubiquitin-related modifier 2 OS=Homo sapiens OX=9606 GN=SUMO2 PE=1 SV=3
P67809	YBX1	Y-box-binding protein 1 OS=Homo sapiens OX=9606 GN=YBX1 PE=1 SV=3
Q08378	GOLGA3	Golgin subfamily A member 3 OS=Homo sapiens OX=9606 GN=GOLGA3 PE=1 SV=2
Q14247	CTTN	Src substrate cortactin OS=Homo sapiens OX=9606 GN=CTTN PE=1 SV=2
Q15067	ACOX1	Peroxisomal acyl-coenzyme A oxidase 1 OS=Homo sapiens OX=9606 GN=ACOX1 PE=1 SV=3
Q15185	PTGES3	Prostaglandin E synthase 3 OS=Homo sapiens OX=9606 GN=PTGES3 PE=1 SV=1
Q4G0J3	LARP7	La-related protein 7 OS=Homo sapiens OX=9606 GN=LARP7 PE=1 SV=1
Q5W111	SPRYD7	SPRY domain-containing protein 7 OS=Homo sapiens OX=9606 GN=SPRYD7 PE=1 SV=2
Q71UM5	RPS27L	40S ribosomal protein S27-like OS=Homo sapiens OX=9606 GN=RPS27L PE=1 SV=3
Q7Z4W1	DCXR	L-xylulose reductase OS=Homo sapiens OX=9606 GN=DCXR PE=1 SV=2
Q7Z794	KRT77	Keratin, type II cytoskeletal 1b OS=Homo sapiens OX=9606 GN=KRT77 PE=2 SV=3
Q8IX18	DHX40	Probable ATP-dependent RNA helicase DHX40 OS=Homo sapiens OX=9606 GN=DHX40 PE=1 SV=2
Q8IZT6	ASPM	Abnormal spindle-like microcephaly-associated protein OS=Homo sapiens OX=9606 GN=ASPM PE=1 SV=2
Q8N122	RPTOR	Regulatory-associated protein of mTOR OS=Homo sapiens OX=9606 GN=RPTOR PE=1 SV=1
Q8NCN5	PDPR	Pyruvate dehydrogenase phosphatase regulatory subunit, mitochondrial OS=Homo sapiens OX=9606 GN=PDPR PE=1 SV=2
Q8NEW0	SLC30A7	Zinc transporter 7 OS=Homo sapiens OX=9606 GN=SLC30A7 PE=2 SV=1
Q8NFC6	BOD1L1	Biorientation of chromosomes in cell division protein 1-like 1 OS=Homo sapiens OX=9606 GN=BOD1L1 PE=1 SV=2
Q8TDY2	RB1CC1	RB1-inducible coiled-coil protein 1 OS=Homo sapiens OX=9606 GN=RB1CC1 PE=1 SV=3
Q969R2	OSBP2	Oxysterol-binding protein 2 OS=Homo sapiens OX=9606 GN=OSBP2 PE=1 SV=2
Q96CP2	FLYWCH2	FLYWCH family member 2 OS=Homo sapiens OX=9606 GN=FLYWCH2 PE=1 SV=1
Q96GA7	SDSL	Serine dehydratase-like OS=Homo sapiens OX=9606 GN=SDSL PE=1 SV=1
Q96SB3	PPP1R9B	Neurabin-2 OS=Homo sapiens OX=9606 GN=PPP1R9B PE=1 SV=3
Q9BW19	KIFC1	Kinesin-like protein KIFC1 OS=Homo sapiens OX=9606 GN=KIFC1 PE=1 SV=2
Q9H0H5	RACGAP1	Rac GTPase-activating protein 1 OS=Homo sapiens OX=9606 GN=RACGAP1 PE=1 SV=1
Q9H1K1	ISCU	Iron-sulfur cluster assembly enzyme ISCU, mitochondrial OS=Homo sapiens OX=9606 GN=ISCU PE=1 SV=2
Q9H4A3	WNK1	Serine/threonine-protein kinase WNK1 OS=Homo sapiens OX=9606 GN=WNK1 PE=1 SV=2
Q9HAU0	PLEKHA5	Pleckstrin homology domain-containing family A member 5 OS=Homo sapiens OX=9606 GN=PLEKHA5 PE=1 SV=1
Q9HB40	SCPEP1	Retinoid-inducible serine carboxypeptidase OS=Homo sapiens OX=9606 GN=SCPEP1 PE=1 SV=1
Q9NQW6	ANLN	Anillin OS=Homo sapiens OX=9606 GN=ANLN PE=1 SV=2
Q9UK32	RPS6KA6	Ribosomal protein S6 kinase alpha-6 OS=Homo sapiens OX=9606 GN=RPS6KA6 PE=1 SV=1
Q9UNW1	MINPP1	Multiple inositol polyphosphate phosphatase 1 OS=Homo sapiens OX=9606 GN=MINPP1 PE=1 SV=1
Q9UPN4	CEP131	Centrosomal protein of 131 kDa OS=Homo sapiens OX=9606 GN=CEP131 PE=1 SV=3
Q9Y619	SLC25A15	Mitochondrial ornithine transporter 1 OS=Homo sapiens OX=9606 GN=SLC25A15 PE=1 SV=1
O75155	CAND2	Cullin-associated NEDD8-dissociated protein 2 OS=Homo sapiens OX=9606 GN=CAND2 PE=1 SV=3	PH3 unique
P04083	ANXA1	Annexin A1 OS=Homo sapiens OX=9606 GN=ANXA1 PE=1 SV=2
P11388	TOP2A	DNA topoisomerase 2-alpha OS=Homo sapiens OX=9606 GN=TOP2A PE=1 SV=3
P14923	JUP	Junction plakoglobin OS=Homo sapiens OX=9606 GN=JUP PE=1 SV=3
P22612	PRKACG	cAMP-dependent protein kinase catalytic subunit gamma OS=Homo sapiens OX=9606 GN=PRKACG PE=1 SV=3
P28370	SMARCA1	Probable global transcription activator SNF2L1 OS=Homo sapiens OX=9606 GN=SMARCA1 PE=1 SV=2
Q01081-2	U2AF1	Isoform 2 of Splicing factor U2AF 35 kDa subunit OS=Homo sapiens OX=9606 GN=U2AF1
Q01415	GALK2	N-acetylgalactosamine kinase OS=Homo sapiens OX=9606 GN=GALK2 PE=1 SV=1
Q05639	EEF1A2	Elongation factor 1-alpha 2 OS=Homo sapiens OX=9606 GN=EEF1A2 PE=1 SV=1
Q13315	ATM	Serine-protein kinase ATM OS=Homo sapiens OX=9606 GN=ATM PE=1 SV=4
Q13509	TUBB3	Tubulin beta-3 chain OS=Homo sapiens OX=9606 GN=TUBB3 PE=1 SV=2
Q15427	SF3B4	Splicing factor 3B subunit 4 OS=Homo sapiens OX=9606 GN=SF3B4 PE=1 SV=1
Q16658	FSCN1	Fascin OS=Homo sapiens OX=9606 GN=FSCN1 PE=1 SV=3
Q5VW36	FOCAD	Focadhesin OS=Homo sapiens OX=9606 GN=FOCAD PE=1 SV=1
Q7Z3E5	ARMC9	LisH domain-containing protein ARMC9 OS=Homo sapiens OX=9606 GN=ARMC9 PE=1 SV=3
Q8IV08	PLD3	5'-3' exonuclease PLD3 OS=Homo sapiens OX=9606 GN=PLD3 PE=1 SV=1
Q8NEZ5	FBXO22	F-box only protein 22 OS=Homo sapiens OX=9606 GN=FBXO22 PE=1 SV=1
Q96CU9	FOXRED1	FAD-dependent oxidoreductase domain-containing protein 1 OS=Homo sapiens OX=9606 GN=FOXRED1 PE=1 SV=2
Q96FN4	CPNE2	Copine-2 OS=Homo sapiens OX=9606 GN=CPNE2 PE=1 SV=3
Q9H857-2	NT5DC2	Isoform 2 of 5'-nucleotidase domain-containing protein 2 OS=Homo sapiens OX=9606 GN=NT5DC2
Q9H993	ARMT1	Damage-control phosphatase ARMT1 OS=Homo sapiens OX=9606 GN=ARMT1 PE=1 SV=1
Q9H9C1	VIPAS39	Spermatogenesis-defective protein 39 homolog OS=Homo sapiens OX=9606 GN=VIPAS39 PE=1 SV=1
Q9NQC7	CYLD	Ubiquitin carboxyl-terminal hydrolase CYLD OS=Homo sapiens OX=9606 GN=CYLD PE=1 SV=1
Q9NZ45	CISD1	CDGSH iron-sulfur domain-containing protein 1 OS=Homo sapiens OX=9606 GN=CISD1 PE=1 SV=1
Q9NZN3	EHD3	EH domain-containing protein 3 OS=Homo sapiens OX=9606 GN=EHD3 PE=1 SV=2
Q9UK58	CCNL1	Cyclin-L1 OS=Homo sapiens OX=9606 GN=CCNL1 PE=1 SV=1

## Sheet: All downregulated PH2&PH3vsNPH
Accession	Gene	Description
O00746	NME4	Bromodomain adjacent to zinc finger domain protein 2A OS=Homo sapiens OX=9606 GN=BAZ2A PE=1 SV=4	Shared by PH2 and PH3
O60812	HNRNPCL1	5-formyltetrahydrofolate cyclo-ligase OS=Homo sapiens OX=9606 GN=MTHFS PE=1 SV=2
P00374	DHFR	Protein kinase C and casein kinase substrate in neurons protein 2 OS=Homo sapiens OX=9606 GN=PACSIN2 PE=1 SV=2
P00390	GSR	Dihydrofolate reductase OS=Homo sapiens OX=9606 GN=DHFR PE=1 SV=2
P04075	ALDOA	Fructose-bisphosphate aldolase A OS=Homo sapiens OX=9606 GN=ALDOA PE=1 SV=2
P09601	HMOX1	Sodium-coupled neutral amino acid transporter 2 OS=Homo sapiens OX=9606 GN=SLC38A2 PE=1 SV=2
P09972	ALDOC	Ras-responsive element-binding protein 1 OS=Homo sapiens OX=9606 GN=RREB1 PE=1 SV=3
P35080	PFN2	Profilin-2 OS=Homo sapiens OX=9606 GN=PFN2 PE=1 SV=3
P62273	RPS29	40-kDa huntingtin-associated protein OS=Homo sapiens OX=9606 GN=F8A1 PE=1 SV=2
Q16881	TXNRD1	Kinesin-like protein KIF18B OS=Homo sapiens OX=9606 GN=KIF18B PE=1 SV=4
Q5W0B1	OBI1	Kinesin-like protein KIF3A OS=Homo sapiens OX=9606 GN=KIF3A PE=1 SV=4
Q8NHU6	TDRD7	Kinetochore protein Spc25 OS=Homo sapiens OX=9606 GN=SPC25 PE=1 SV=1
Q96GY3	LIN37	ORC ubiquitin ligase 1 OS=Homo sapiens OX=9606 GN=OBI1 PE=1 SV=1
Q9H000	MKRN2	Heterogeneous nuclear ribonucleoprotein C-like 1 OS=Homo sapiens OX=9606 GN=HNRNPCL1 PE=1 SV=1
Q9HBM1	SPC25	Probable ergosterol biosynthetic protein 28 OS=Homo sapiens OX=9606 GN=ERG28 PE=1 SV=1
Q9NR46	SH3GLB2	Fructose-bisphosphate aldolase C OS=Homo sapiens OX=9606 GN=ALDOC PE=1 SV=2
Q9UNF0	PACSIN2	Probable E3 ubiquitin-protein ligase makorin-2 OS=Homo sapiens OX=9606 GN=MKRN2 PE=1 SV=2
O00154	ACOT7	Cytosolic acyl coenzyme A thioester hydrolase OS=Homo sapiens OX=9606 GN=ACOT7 PE=1 SV=3	PH2 unique
O00458	IFRD1	Isoform 2 of Stromal membrane-associated protein 1 OS=Homo sapiens OX=9606 GN=SMAP1
O00767	SCD	Protein lin-37 homolog OS=Homo sapiens OX=9606 GN=LIN37 PE=1 SV=1
O15235	TXNRD1	Heme oxygenase 1 OS=Homo sapiens OX=9606 GN=HMOX1 PE=1 SV=1
O96007	MOCS2	ADP-ribosylation factor-binding protein GGA1 OS=Homo sapiens OX=9606 GN=GGA1 PE=1 SV=1
P07477	PRSS1	LIM domain and actin-binding protein 1 OS=Homo sapiens OX=9606 GN=LIMA1 PE=1 SV=1
P0DI83	TMEM97	Sigma intracellular receptor 2 OS=Homo sapiens OX=9606 GN=TMEM97 PE=1 SV=1
P23610	F8A1	Centromere protein P OS=Homo sapiens OX=9606 GN=CENPP PE=1 SV=1
P42166	TMPO	RNA-binding protein 42 OS=Homo sapiens OX=9606 GN=RBM42 PE=1 SV=1
P42167	TMPO	Lamina-associated polypeptide 2, isoform alpha OS=Homo sapiens OX=9606 GN=TMPO PE=1 SV=2
P46019	PHKA2	Alpha-internexin OS=Homo sapiens OX=9606 GN=INA PE=1 SV=2
P49914	MTHFS	Tudor domain-containing protein 7 OS=Homo sapiens OX=9606 GN=TDRD7 PE=1 SV=2
P54802	NAGLU	Spermatogenesis-associated serine-rich protein 2 OS=Homo sapiens OX=9606 GN=SPATS2 PE=1 SV=1
P57105	SYNJ2BP	Lamina-associated polypeptide 2, isoforms beta/gamma OS=Homo sapiens OX=9606 GN=TMPO PE=1 SV=2
Q01581	HMGCS1	Riboflavin kinase OS=Homo sapiens OX=9606 GN=RFK PE=1 SV=2
Q14147	DHX34	Isoform 3 of RNA-binding protein 26 OS=Homo sapiens OX=9606 GN=RBM26
Q15555	MAPRE2	Microtubule-associated protein RP/EB family member 2 OS=Homo sapiens OX=9606 GN=MAPRE2 PE=1 SV=1
Q16352	INA	Mpv17-like protein 2 OS=Homo sapiens OX=9606 GN=MPV17L2 PE=1 SV=2
Q6IPU0	CENPP	Lipoma-preferred partner OS=Homo sapiens OX=9606 GN=LPP PE=1 SV=1
Q6UWE0	LRSAM1	Gamma-enolase OS=Homo sapiens OX=9606 GN=ENO2 PE=1 SV=3
Q6VN20	RANBP10	Ribosome-recycling factor, mitochondrial OS=Homo sapiens OX=9606 GN=MRRF PE=1 SV=1
Q8IYB5-2	SMAP1	Histone H3.2 OS=Homo sapiens OX=9606 GN=HIST2H3A PE=1 SV=3
Q8TEW0	PARD3	Ran-binding protein 9 OS=Homo sapiens OX=9606 GN=RANBP9 PE=1 SV=1
Q92766	RREB1	EH domain-binding protein 1-like protein 1 OS=Homo sapiens OX=9606 GN=EHBP1L1 PE=1 SV=2
Q93096	PTP4A1	Zinc finger protein 346 OS=Homo sapiens OX=9606 GN=ZNF346 PE=1 SV=1
Q969G6	RFK	Glyceraldehyde-3-phosphate dehydrogenase, testis-specific OS=Homo sapiens OX=9606 GN=GAPDHS PE=1 SV=2
Q96H79	ZC3HAV1L	Hydroxymethylglutaryl-CoA synthase, cytoplasmic OS=Homo sapiens OX=9606 GN=HMGCS1 PE=1 SV=2
Q96S59	RANBP9	28S ribosomal protein S28, mitochondrial OS=Homo sapiens OX=9606 GN=MRPS28 PE=1 SV=1
Q9BTD8	RBM42	Nucleoside diphosphate kinase, mitochondrial OS=Homo sapiens OX=9606 GN=NME4 PE=1 SV=1
Q9BVC6	TMEM109	Dual specificity protein phosphatase 12 OS=Homo sapiens OX=9606 GN=DUSP12 PE=1 SV=1
Q9H1D9	POLR3F	DNA-directed RNA polymerase III subunit RPC6 OS=Homo sapiens OX=9606 GN=POLR3F PE=1 SV=1
Q9H2V7	SPNS1	Zinc finger CCCH-type antiviral protein 1-like OS=Homo sapiens OX=9606 GN=ZC3HAV1L PE=1 SV=2
Q9HBI1	PARVB	Ran-binding protein 10 OS=Homo sapiens OX=9606 GN=RANBP10 PE=1 SV=1
Q9NPB8	GPCPD1	40S ribosomal protein S29 OS=Homo sapiens OX=9606 GN=RPS29 PE=1 SV=2
Q9NVM4	PRMT7	Synaptojanin-2-binding protein OS=Homo sapiens OX=9606 GN=SYNJ2BP PE=1 SV=2
Q9NX07	TRNAU1AP	Trypsin-1 OS=Homo sapiens OX=9606 GN=PRSS1 PE=1 SV=1
Q9P246	STIM2	HAUS augmin-like complex subunit 4 OS=Homo sapiens OX=9606 GN=HAUS4 PE=1 SV=1
Q9P2N6	KANSL3	Single-stranded DNA-binding protein, mitochondrial OS=Homo sapiens OX=9606 GN=SSBP1 PE=1 SV=1
Q9UHB6	LIMA1	Thioredoxin reductase 1, cytoplasmic OS=Homo sapiens OX=9606 GN=TXNRD1 PE=1 SV=3
Q9UIF9	BAZ2A	Beta-parvin OS=Homo sapiens OX=9606 GN=PARVB PE=1 SV=1
Q9UJY5	GGA1	Acyl-CoA desaturase OS=Homo sapiens OX=9606 GN=SCD PE=1 SV=2
Q9UNI6	DUSP12	Glutathione reductase, mitochondrial OS=Homo sapiens OX=9606 GN=GSR PE=1 SV=2
Q9UPM8	AP4E1	Neuronal-specific septin-3 OS=Homo sapiens OX=9606 GN=SEPTIN3 PE=1 SV=3
Q9Y2Q9	MRPS28	Transmembrane protein 109 OS=Homo sapiens OX=9606 GN=TMEM109 PE=1 SV=1
Q9Y6R0	NUMBL	Cell division control protein 45 homolog OS=Homo sapiens OX=9606 GN=CDC45 PE=1 SV=1
O14654	IRS4	Insulin receptor substrate 4 OS=Homo sapiens OX=9606 GN=IRS4 PE=1 SV=1	PH3 unique
O43172	PRPF4	U4/U6 small nuclear ribonucleoprotein Prp4 OS=Homo sapiens OX=9606 GN=PRPF4 PE=1 SV=2
O43347	MSI1	RNA-binding protein Musashi homolog 1 OS=Homo sapiens OX=9606 GN=MSI1 PE=1 SV=1
O43684	BUB3	Mitotic checkpoint protein BUB3 OS=Homo sapiens OX=9606 GN=BUB3 PE=1 SV=1
O75817	POP7	Ribonuclease P protein subunit p20 OS=Homo sapiens OX=9606 GN=POP7 PE=1 SV=2
O95182	NDUFA7	NADH dehydrogenase [ubiquinone] 1 alpha subcomplex subunit 7 OS=Homo sapiens OX=9606 GN=NDUFA7 PE=1 SV=3
P02533	KRT14	Keratin, type I cytoskeletal 14 OS=Homo sapiens OX=9606 GN=KRT14 PE=1 SV=4
P04279	SEMG1	Semenogelin-1 OS=Homo sapiens OX=9606 GN=SEMG1 PE=1 SV=2
P08243	ASNS	Asparagine synthetase [glutamine-hydrolyzing] OS=Homo sapiens OX=9606 GN=ASNS PE=1 SV=4
P09104	ENO2	Gamma-enolase OS=Homo sapiens OX=9606 GN=ENO2 PE=1 SV=3
P10620	MGST1	Microsomal glutathione S-transferase 1 OS=Homo sapiens OX=9606 GN=MGST1 PE=1 SV=1
P12268	IMPDH2	Inosine-5'-monophosphate dehydrogenase 2 OS=Homo sapiens OX=9606 GN=IMPDH2 PE=1 SV=2
P20648	ATP4A	Potassium-transporting ATPase alpha chain 1 OS=Homo sapiens OX=9606 GN=ATP4A PE=2 SV=5
P20839	IMPDH1	Inosine-5'-monophosphate dehydrogenase 1 OS=Homo sapiens OX=9606 GN=IMPDH1 PE=1 SV=2
P21796	VDAC1	Voltage-dependent anion-selective channel protein 1 OS=Homo sapiens OX=9606 GN=VDAC1 PE=1 SV=2
P25786	PSMA1	Proteasome subunit alpha type-1 OS=Homo sapiens OX=9606 GN=PSMA1 PE=1 SV=1
P32322	PYCR1	Pyrroline-5-carboxylate reductase 1, mitochondrial OS=Homo sapiens OX=9606 GN=PYCR1 PE=1 SV=2
P36404	ARL2	ADP-ribosylation factor-like protein 2 OS=Homo sapiens OX=9606 GN=ARL2 PE=1 SV=4
P36957	DLST	Dihydrolipoyllysine-residue succinyltransferase component of 2-oxoglutarate dehydrogenase complex, mitochondrial OS=Homo sapiens OX=9606 GN=DLST PE=1 SV=4
P36969	GPX4	Phospholipid hydroperoxide glutathione peroxidase OS=Homo sapiens OX=9606 GN=GPX4 PE=1 SV=3
P38159	RBMX	RNA-binding motif protein, X chromosome OS=Homo sapiens OX=9606 GN=RBMX PE=1 SV=3
P40926	MDH2	Malate dehydrogenase, mitochondrial OS=Homo sapiens OX=9606 GN=MDH2 PE=1 SV=3
P45880	VDAC2	Voltage-dependent anion-selective channel protein 2 OS=Homo sapiens OX=9606 GN=VDAC2 PE=1 SV=2
P49247	RPIA	Ribose-5-phosphate isomerase OS=Homo sapiens OX=9606 GN=RPIA PE=1 SV=3
P52298	NCBP2	Nuclear cap-binding protein subunit 2 OS=Homo sapiens OX=9606 GN=NCBP2 PE=1 SV=1
P53582	METAP1	Methionine aminopeptidase 1 OS=Homo sapiens OX=9606 GN=METAP1 PE=1 SV=2
P54652	HSPA2	Heat shock-related 70 kDa protein 2 OS=Homo sapiens OX=9606 GN=HSPA2 PE=1 SV=1
P56270-2	MAZ	Isoform 2 of Myc-associated zinc finger protein OS=Homo sapiens OX=9606 GN=MAZ
P56962	STX17	Syntaxin-17 OS=Homo sapiens OX=9606 GN=STX17 PE=1 SV=2
P60900	PSMA6	Proteasome subunit alpha type-6 OS=Homo sapiens OX=9606 GN=PSMA6 PE=1 SV=1
P60981	DSTN	Destrin OS=Homo sapiens OX=9606 GN=DSTN PE=1 SV=3
P62195	PSMC5	26S proteasome regulatory subunit 8 OS=Homo sapiens OX=9606 GN=PSMC5 PE=1 SV=1
P78330	PSPH	Phosphoserine phosphatase OS=Homo sapiens OX=9606 GN=PSPH PE=1 SV=2
Q01650	SLC7A5	Large neutral amino acids transporter small subunit 1 OS=Homo sapiens OX=9606 GN=SLC7A5 PE=1 SV=2
Q01804	OTUD4	OTU domain-containing protein 4 OS=Homo sapiens OX=9606 GN=OTUD4 PE=1 SV=4
Q04837	SSBP1	Single-stranded DNA-binding protein, mitochondrial OS=Homo sapiens OX=9606 GN=SSBP1 PE=1 SV=1
Q14197	MRPL58	Peptidyl-tRNA hydrolase ICT1, mitochondrial OS=Homo sapiens OX=9606 GN=MRPL58 PE=1 SV=1
Q14697	GANAB	Neutral alpha-glucosidase AB OS=Homo sapiens OX=9606 GN=GANAB PE=1 SV=3
Q15032	R3HDM1	R3H domain-containing protein 1 OS=Homo sapiens OX=9606 GN=R3HDM1 PE=1 SV=3
Q15477	SKIV2L	Helicase SKI2W OS=Homo sapiens OX=9606 GN=SKIV2L PE=1 SV=3
Q15651	HMGN3	High mobility group nucleosome-binding domain-containing protein 3 OS=Homo sapiens OX=9606 GN=HMGN3 PE=1 SV=2
Q15654	TRIP6	Thyroid receptor-interacting protein 6 OS=Homo sapiens OX=9606 GN=TRIP6 PE=1 SV=3
Q16527	CSRP2	Cysteine and glycine-rich protein 2 OS=Homo sapiens OX=9606 GN=CSRP2 PE=1 SV=3
Q16637	SMN1	Survival motor neuron protein OS=Homo sapiens OX=9606 GN=SMN1 PE=1 SV=1
Q16822	PCK2	Phosphoenolpyruvate carboxykinase [GTP], mitochondrial OS=Homo sapiens OX=9606 GN=PCK2 PE=1 SV=4
Q16836	HADH	Hydroxyacyl-coenzyme A dehydrogenase, mitochondrial OS=Homo sapiens OX=9606 GN=HADH PE=1 SV=3
Q3SY69	ALDH1L2	Mitochondrial 10-formyltetrahydrofolate dehydrogenase OS=Homo sapiens OX=9606 GN=ALDH1L2 PE=1 SV=2
Q562R1	ACTBL2	Beta-actin-like protein 2 OS=Homo sapiens OX=9606 GN=ACTBL2 PE=1 SV=2
Q5TA50	CPTP	Ceramide-1-phosphate transfer protein OS=Homo sapiens OX=9606 GN=CPTP PE=1 SV=1
Q6PGP7	TTC37	Tetratricopeptide repeat protein 37 OS=Homo sapiens OX=9606 GN=TTC37 PE=1 SV=1
Q86XZ4	SPATS2	Spermatogenesis-associated serine-rich protein 2 OS=Homo sapiens OX=9606 GN=SPATS2 PE=1 SV=1
Q8N4C8	MINK1	Misshapen-like kinase 1 OS=Homo sapiens OX=9606 GN=MINK1 PE=1 SV=2
Q8NBS9	TXNDC5	Thioredoxin domain-containing protein 5 OS=Homo sapiens OX=9606 GN=TXNDC5 PE=1 SV=2
Q8TD30	GPT2	Alanine aminotransferase 2 OS=Homo sapiens OX=9606 GN=GPT2 PE=1 SV=1
Q92526	CCT6B	T-complex protein 1 subunit zeta-2 OS=Homo sapiens OX=9606 GN=CCT6B PE=1 SV=5
Q96C36	PYCR2	Pyrroline-5-carboxylate reductase 2 OS=Homo sapiens OX=9606 GN=PYCR2 PE=1 SV=1
Q96DF8	ESS2	Splicing factor ESS-2 homolog OS=Homo sapiens OX=9606 GN=ESS2 PE=1 SV=1
Q96DI7	SNRNP40	U5 small nuclear ribonucleoprotein 40 kDa protein OS=Homo sapiens OX=9606 GN=SNRNP40 PE=1 SV=1
Q96E11	MRRF	Ribosome-recycling factor, mitochondrial OS=Homo sapiens OX=9606 GN=MRRF PE=1 SV=1
Q96G61	NUDT11	Diphosphoinositol polyphosphate phosphohydrolase 3-beta OS=Homo sapiens OX=9606 GN=NUDT11 PE=1 SV=1
Q96QZ7	MAGI1	Membrane-associated guanylate kinase, WW and PDZ domain-containing protein 1 OS=Homo sapiens OX=9606 GN=MAGI1 PE=1 SV=3
Q99598	TSNAX	Translin-associated protein X OS=Homo sapiens OX=9606 GN=TSNAX PE=1 SV=1
Q99615	DNAJC7	DnaJ homolog subfamily C member 7 OS=Homo sapiens OX=9606 GN=DNAJC7 PE=1 SV=2
Q9BPU6	DPYSL5	Dihydropyrimidinase-related protein 5 OS=Homo sapiens OX=9606 GN=DPYSL5 PE=1 SV=1
Q9BTL3	RAMAC	RNA guanine-N7 methyltransferase activating subunit OS=Homo sapiens OX=9606 GN=RAMAC PE=1 SV=1
Q9BZL1	UBL5	Ubiquitin-like protein 5 OS=Homo sapiens OX=9606 GN=UBL5 PE=1 SV=1
Q9GZN8	C20orf27	UPF0687 protein C20orf27 OS=Homo sapiens OX=9606 GN=C20orf27 PE=1 SV=3
Q9HC52	CBX8	Chromobox protein homolog 8 OS=Homo sapiens OX=9606 GN=CBX8 PE=1 SV=3
Q9NR45	NANS	Sialic acid synthase OS=Homo sapiens OX=9606 GN=NANS PE=1 SV=2
Q9NTM9	CUTC	Copper homeostasis protein cutC homolog OS=Homo sapiens OX=9606 GN=CUTC PE=1 SV=1
Q9NZJ9	NUDT4	Diphosphoinositol polyphosphate phosphohydrolase 2 OS=Homo sapiens OX=9606 GN=NUDT4 PE=1 SV=2
Q9UHD1	CHORDC1	Cysteine and histidine-rich domain-containing protein 1 OS=Homo sapiens OX=9606 GN=CHORDC1 PE=1 SV=2
Q9UHR4	BAIAP2L1	Brain-specific angiogenesis inhibitor 1-associated protein 2-like protein 1 OS=Homo sapiens OX=9606 GN=BAIAP2L1 PE=1 SV=2
Q9UKR5	ERG28	Probable ergosterol biosynthetic protein 28 OS=Homo sapiens OX=9606 GN=ERG28 PE=1 SV=1
Q9UL18	AGO1	Protein argonaute-1 OS=Homo sapiens OX=9606 GN=AGO1 PE=1 SV=3
Q9Y320	TMX2	Thioredoxin-related transmembrane protein 2 OS=Homo sapiens OX=9606 GN=TMX2 PE=1 SV=1
Q9Y580	RBM7	RNA-binding protein 7 OS=Homo sapiens OX=9606 GN=RBM7 PE=1 SV=1
Q9Y617	PSAT1	Phosphoserine aminotransferase OS=Homo sapiens OX=9606 GN=PSAT1 PE=1 SV=2

## Sheet: PE7 vs NPE
Protein FDR Confidence: Combined	Accession	Gene	Description	Coverage [%]	# Peptides	# PSMs	# Unique Peptides	# AAs	MW [kDa]	calc. pI	Score Sequest HT: Sequest HT	Abundance Ratio: (P7-cells) / (E-cells)	Abundance Ratio (log2): (P7-cells) / (E-cells)	Abundances (Grouped): E-cells	Abundances (Grouped): P7-cells	Abundances (Grouped) CV [%]: E-cells	Abundances (Grouped) CV [%]: P7-cells	Abundance Ratio P-Value: (P7-cells) / (E-cells)
High	Q9P2K8	EIF2AK4	eIF-2-alpha kinase GCN2 OS=Homo sapiens OX=9606 GN=EIF2AK4 PE=1 SV=3	1	2	3	2	1649	186.8	6.28	2.02	89.079	6.48	2.8	269.3		77.4	1.55675e-12
High	P20810	CAST	Calpastatin OS=Homo sapiens OX=9606 GN=CAST PE=1 SV=4	10	4	11	4	708	76.5	5.07	12.69	83.92	6.39	43.4	76.9	97.63	0.32	5.97063e-07
High	Q92830	KAT2A	Histone acetyltransferase KAT2A OS=Homo sapiens OX=9606 GN=KAT2A PE=1 SV=3	4	2	4	2	837	93.9	9.04	10.43	67.596	6.08	7.7	523.8	19.88		5.57695e-07
High	P02545-7	LMNA	Myc-tagged progerin OS=Homo sapiens OX=9606 GN=LMNA	71	60	2154	2	623	70.3	6.33	6273.02	60.466	5.92	4.2	251.3	61.91	5.15	1e-17
High	Q9P0N9	TBC1D7	TBC1 domain family member 7 OS=Homo sapiens OX=9606 GN=TBC1D7 PE=1 SV=1	12	2	7	2	293	34	7.94	16.32	56.913	5.83	3.9	266.3	35.34	84.64	1e-17
High	Q9UQ90	SPG7	Paraplegin OS=Homo sapiens OX=9606 GN=SPG7 PE=1 SV=2	9	4	30	4	795	88.2	8.69	93.71	52.879	5.72	123.7	92.2	0.9	38.13	5.40641e-10
High	Q3KQU3	MAP7D1	MAP7 domain-containing protein 1 OS=Homo sapiens OX=9606 GN=MAP7D1 PE=1 SV=1	5	3	5	3	841	92.8	10.11	7.95	48.806	5.61	15	345.4	14.86	84.14	2.04544e-10
High	Q9NQS7	INCENP	Inner centromere protein OS=Homo sapiens OX=9606 GN=INCENP PE=1 SV=3	4	2	9	2	918	105.4	9.44	26.51	45.44	5.51	5.9	269.1	25.97		7.99361e-15
High	P41223	BUD31	Protein BUD31 homolog OS=Homo sapiens OX=9606 GN=BUD31 PE=1 SV=2	20	4	32	4	144	17	8.82	2.24	38.247	5.26	149.5	8.7	5.7	27.38	3.66241e-06
High	O60293	ZFC3H1	Zinc finger C3H1 domain-containing protein OS=Homo sapiens OX=9606 GN=ZFC3H1 PE=1 SV=3	2	2	18	2	1989	226.2	8.13	42.95	34.201	5.1	12.8	248.2	53.78	47.11	0.000100364
High	P33947	KDELR2	ER lumen protein-retaining receptor 2 OS=Homo sapiens OX=9606 GN=KDELR2 PE=1 SV=1	10	3	45	3	212	24.4	8.72	174.14	32.429	5.02	2.7	135.6	6.94	66.99	0.000268845
High	O75170	PPP6R2	Serine/threonine-protein phosphatase 6 regulatory subunit 2 OS=Homo sapiens OX=9606 GN=PPP6R2 PE=1 SV=2	15	8	88	7	966	104.9	4.87	278.24	31.13	4.96	53.6	164.3	14.65	20.92	9.04778e-07
High	Q9HCM4	EPB41L5	Band 4.1-like protein 5 OS=Homo sapiens OX=9606 GN=EPB41L5 PE=1 SV=3	15	5	33	5	733	81.8	6.58	77.05	30.157	4.91	83.5	141.4	29.15		0.000131811
High	P33527	ABCC1	Multidrug resistance-associated protein 1 OS=Homo sapiens OX=9606 GN=ABCC1 PE=1 SV=3	9	6	57	6	1531	171.5	7.11	158.39	29.933	4.9	76.2	108.9	24.06	49.23	2.38476e-05
High	P62491	RAB11A	Ras-related protein Rab-11A OS=Homo sapiens OX=9606 GN=RAB11A PE=1 SV=3	56	10	301	1	216	24.4	6.57	819.38	26.07	4.7	20.1	223.5		78.22	0.000426483
High	P80297	MT1X	Metallothionein-1X OS=Homo sapiens OX=9606 GN=MT1X PE=1 SV=1	67	4	51	4	61	6.1	7.96	85.06	22.179	4.47	12	285.7	16.19	56.27	0.00122789
High	Q969T4	UBE2E3	Ubiquitin-conjugating enzyme E2 E3 OS=Homo sapiens OX=9606 GN=UBE2E3 PE=1 SV=1	37	3	67	2	207	22.9	7.18	222.43	21.195	4.41	21.3	237.4	90.41	26.46	0.000100621
High	Q9UDY8	MALT1	Mucosa-associated lymphoid tissue lymphoma translocation protein 1 OS=Homo sapiens OX=9606 GN=MALT1 PE=1 SV=1	5	2	47	2	824	92.2	5.73	159.91	21.126	4.4	131.1	46.5	13.53	71.14	0.000717973
High	Q9NZU5	LMCD1	LIM and cysteine-rich domains protein 1 OS=Homo sapiens OX=9606 GN=LMCD1 PE=1 SV=1	19	4	14	4	365	40.8	7.93	31.69	19.055	4.25	49.7	233	5.55	65.66	4.50218e-06
High	P49590	HARS2	Probable histidine--tRNA ligase, mitochondrial OS=Homo sapiens OX=9606 GN=HARS2 PE=1 SV=1	28	11	159	5	506	56.9	8.24	275.74	17.782	4.15	26.6	221.8	8.81	65.19	3.49424e-07
High	Q9NQY0	BIN3	Bridging integrator 3 OS=Homo sapiens OX=9606 GN=BIN3 PE=1 SV=1	12	2	30	2	253	29.6	7.47	117.92	17.495	4.13	13.4	268.2		19.13	0.00404783
High	Q92551	IP6K1	Inositol hexakisphosphate kinase 1 OS=Homo sapiens OX=9606 GN=IP6K1 PE=1 SV=3	21	5	10	5	441	50.2	7.24	18.32	17.135	4.1	78.3	127.2	22.44	77.86	0.00021168
High	O75381	PEX14	Peroxisomal membrane protein PEX14 OS=Homo sapiens OX=9606 GN=PEX14 PE=1 SV=1	16	3	27	3	377	41.2	4.94	89.45	16.958	4.08	76.3	98.2	37.99	62.78	0.00368868
High	Q86YZ3	HRNR	Hornerin OS=Homo sapiens OX=9606 GN=HRNR PE=1 SV=2	9	6	59	6	2850	282.2	10.04	184.72	16.917	4.08	4.8	190.4	58.82	49.62	0.00221883
High	Q9H9H4	VPS37B	Vacuolar protein sorting-associated protein 37B OS=Homo sapiens OX=9606 GN=VPS37B PE=1 SV=1	29	5	87	5	285	31.3	7.34	245	16.304	4.03	63.8	116.4	11.96	26.75	1.84045e-05
High	Q969S9	GFM2	Ribosome-releasing factor 2, mitochondrial OS=Homo sapiens OX=9606 GN=GFM2 PE=1 SV=1	18	7	122	7	779	86.5	6.51	365.45	16.284	4.03	119.9	37.5	3.83	67.31	0.000409767
High	Q86VI3	IQGAP3	Ras GTPase-activating-like protein IQGAP3 OS=Homo sapiens OX=9606 GN=IQGAP3 PE=1 SV=2	7	6	35	4	1631	184.6	7.65	80.22	16.271	4.02	49.5	372.5	74.17		0.00069376
High	Q9HA47	UCK1	Uridine-cytidine kinase 1 OS=Homo sapiens OX=9606 GN=UCK1 PE=1 SV=1	19	2	11	2	277	31.4	7.3	31.86	15.208	3.93	17.8	271.4		65.5	0.00928327
High	Q14145	KEAP1	Kelch-like ECH-associated protein 1 OS=Homo sapiens OX=9606 GN=KEAP1 PE=1 SV=2	5	2	10	2	624	69.6	6.44	10.97	14.523	3.86	13.5	239.8	17.98	70.97	0.00533876
High	O95678	KRT75	Keratin, type II cytoskeletal 75 OS=Homo sapiens OX=9606 GN=KRT75 PE=1 SV=2	14	8	78	1	551	59.5	7.74	178.65	14.192	3.83	20.9	297.1		13.06	0.00696764
High	O75347	TBCA	Tubulin-specific chaperone A OS=Homo sapiens OX=9606 GN=TBCA PE=1 SV=3	36	3	23	3	108	12.8	5.29	52.36	12.893	3.69	108.6	129.7	24.52	13.41	0.00375103
High	P51668	UBE2D1	Ubiquitin-conjugating enzyme E2 D1 OS=Homo sapiens OX=9606 GN=UBE2D1 PE=1 SV=1	38	3	199	2	147	16.6	7.42	760.41	12.298	3.62	9.4	176.4	55.82	11.15	0.000446659
High	Q9C0B7	TANGO6	Transport and Golgi organization protein 6 homolog OS=Homo sapiens OX=9606 GN=TANGO6 PE=1 SV=2	11	7	48	7	1094	120.7	6.11	125.96	12.232	3.61	8.5	261.8	15.53	82.73	3.38751e-12
High	O43765	SGTA	Small glutamine-rich tetratricopeptide repeat-containing protein alpha OS=Homo sapiens OX=9606 GN=SGTA PE=1 SV=1	9	2	2	2	313	34	4.87	4.21	11.456	3.52	20.5	235.3	26.34		0.0004871
High	Q9GZY8	MFF	Mitochondrial fission factor OS=Homo sapiens OX=9606 GN=MFF PE=1 SV=1	9	2	2	2	342	38.4	8.95	5.38	11.433	3.52	23	262.4	18.64	0.28	1.20886e-08
High	Q96DF8	ESS2	Splicing factor ESS-2 homolog OS=Homo sapiens OX=9606 GN=ESS2 PE=1 SV=1	14	4	45	4	476	52.5	7.56	156.13	11.426	3.51	36.8	231.2	17.15	78.94	3.3673e-07
High	Q32P41	TRMT5	tRNA (guanine(37)-N1)-methyltransferase OS=Homo sapiens OX=9606 GN=TRMT5 PE=1 SV=2	22	6	51	6	509	58.2	8.62	141.78	11.175	3.48	125.4	51.6	21.05	44.98	0.000452808
High	Q96FF9	CDCA5	Sororin OS=Homo sapiens OX=9606 GN=CDCA5 PE=1 SV=1	12	2	9	2	252	27.6	9.61	23.35	11.114	3.47	31.9	303.2	47.67	21.93	0.00223607
High	Q9UDY2	TJP2	Tight junction protein ZO-2 OS=Homo sapiens OX=9606 GN=TJP2 PE=1 SV=2	10	6	47	6	1190	133.9	7.4	109.32	11.012	3.46	34.9	197.7	2.84	51.92	0.000361167
High	O14757	CHEK1	Serine/threonine-protein kinase Chk1 OS=Homo sapiens OX=9606 GN=CHEK1 PE=1 SV=2	5	2	12	2	476	54.4	8.25	29.93	10.799	3.43	112.7	103.3	4.77	34.17	0.00361146
High	Q9UP83	COG5	Conserved oligomeric Golgi complex subunit 5 OS=Homo sapiens OX=9606 GN=COG5 PE=1 SV=3	19	9	47	9	839	92.7	6.6	56.54	10.762	3.43	72.4	187.4	0.28	70.83	0.000359165
High	P27448	MARK3	MAP/microtubule affinity-regulating kinase 3 OS=Homo sapiens OX=9606 GN=MARK3 PE=1 SV=5	12	7	21	5	753	84.4	9.57	40.87	10.679	3.42	132.6	10.5	9.56		0.0091555
High	P52943	CRIP2	Cysteine-rich protein 2 OS=Homo sapiens OX=9606 GN=CRIP2 PE=1 SV=1	23	2	38	2	208	22.5	8.72	151.06	10.42	3.38	42.3	250.2	45.84	14.91	0.00480664
High	Q9UJX4	ANAPC5	Anaphase-promoting complex subunit 5 OS=Homo sapiens OX=9606 GN=ANAPC5 PE=1 SV=2	22	10	86	10	755	85	6.87	175.07	10.411	3.38	90.5	52.7	35.24	35.87	0.000517226
High	P84243	H3-3A	Histone H3.3 OS=Homo sapiens OX=9606 GN=H3-3A PE=1 SV=2	43	5	395	1	136	15.3	11.27	1279.62	10.194	3.35	20.8	213.9	25.05	21.46	4.67026e-08
High	Q5SSJ5	HP1BP3	Heterochromatin protein 1-binding protein 3 OS=Homo sapiens OX=9606 GN=HP1BP3 PE=1 SV=1	14	5	48	5	553	61.2	9.67	140.29	10.123	3.34	114	22.7	8.73	81.17	0.000654177
High	B2RBV5	0	Putative MORF4 family-associated protein 1-like protein UPP OS=Homo sapiens OX=9606 PE=1 SV=1	17	2	11	2	119	13.4	8.22	29.71	10.067	3.33	16.8	252.5	20.85	19.1	0.00927536
High	Q71DI3	HIST2H3A	Histone H3.2 OS=Homo sapiens OX=9606 GN=HIST2H3A PE=1 SV=3	43	5	1133	1	136	15.4	11.27	4534.02	9.399	3.23	12.6	259.9	45.2	16.95	1.18128e-12
High	Q13111	CHAF1A	Chromatin assembly factor 1 subunit A OS=Homo sapiens OX=9606 GN=CHAF1A PE=1 SV=3	8	3	18	3	956	106.8	5.94	58.64	9.255	3.21	79.6	182.4	44.98	16.47	0.00634748
High	Q9H0J4	QRICH2	Glutamine-rich protein 2 OS=Homo sapiens OX=9606 GN=QRICH2 PE=1 SV=1	2	2	2	2	1663	180.7	6.73	2.33	8.711	3.12	112.9	119.2	14.59	25.52	0.00425815
High	O15504	NUP42	Nucleoporin NUP42 OS=Homo sapiens OX=9606 GN=NUP42 PE=1 SV=1	6	2	9	2	423	44.8	9.19	11.08	7.535	2.91	19.3	243	17.64	70.39	7.74897e-05
High	P00395	MT-CO1	Cytochrome c oxidase subunit 1 OS=Homo sapiens OX=9606 GN=MT-CO1 PE=1 SV=1	14	4	138	4	513	57	6.7	538.74	7.478	2.9	20.9	139.3	40.69	33.56	0.0007822
High	Q92733	PRCC	Proline-rich protein PRCC OS=Homo sapiens OX=9606 GN=PRCC PE=1 SV=1	30	8	165	8	491	52.4	5.1	509.12	7.432	2.89	65.3	212.3	14.67	21.5	0.00338947
High	O96005	CLPTM1	Cleft lip and palate transmembrane protein 1 OS=Homo sapiens OX=9606 GN=CLPTM1 PE=1 SV=1	25	7	78	7	669	76	6.3	227.95	7.43	2.89	140	59.4	8.43	27.63	0.00214295
High	Q13889	GTF2H3	General transcription factor IIH subunit 3 OS=Homo sapiens OX=9606 GN=GTF2H3 PE=1 SV=2	18	3	31	3	308	34.4	7.02	63.86	7.2	2.85	35.5	226.5	25.41	77.22	0.000934883
High	Q96JJ3	ELMO2	Engulfment and cell motility protein 2 OS=Homo sapiens OX=9606 GN=ELMO2 PE=1 SV=2	18	8	77	7	720	82.6	5.9	205.49	7.198	2.85	81.5	185.4	27.85	74.38	0.00283204
High	O75044	SRGAP2	SLIT-ROBO Rho GTPase-activating protein 2 OS=Homo sapiens OX=9606 GN=SRGAP2 PE=1 SV=3	16	10	68	10	1071	120.8	6.7	180.85	6.96	2.8	41.8	207.4	19.93	43.27	0.00126381
High	Q9UQ13	SHOC2	Leucine-rich repeat protein SHOC-2 OS=Homo sapiens OX=9606 GN=SHOC2 PE=1 SV=2	38	10	144	10	582	64.8	8.46	474.66	6.778	2.76	123.1	50.3	12.35	78.59	0.00279742
High	Q6JQN1	ACAD10	Acyl-CoA dehydrogenase family member 10 OS=Homo sapiens OX=9606 GN=ACAD10 PE=1 SV=1	3	2	2	2	1059	118.8	8.06	3.89	6.778	2.76	21.1	194.5	29.49	33.45	0.00726056
High	P13647	KRT5	Keratin, type II cytoskeletal 5 OS=Homo sapiens OX=9606 GN=KRT5 PE=1 SV=3	40	23	167	13	590	62.3	7.74	329.21	6.481	2.7	26.3	261	60.33	58.73	1.20792e-06
High	Q9UBM7	DHCR7	7-dehydrocholesterol reductase OS=Homo sapiens OX=9606 GN=DHCR7 PE=1 SV=1	9	3	54	3	475	54.5	8.7	140.5	6.427	2.68	41.3	163.2	20.04	7.4	0.00497432
High	Q7L2J0	MEPCE	7SK snRNA methylphosphate capping enzyme OS=Homo sapiens OX=9606 GN=MEPCE PE=1 SV=1	21	7	58	7	689	74.3	9.57	198.46	6.362	2.67	64.1	190.3	22.22	26.5	0.00812627
High	Q9H444	CHMP4B	Charged multivesicular body protein 4b OS=Homo sapiens OX=9606 GN=CHMP4B PE=1 SV=1	23	5	120	5	224	24.9	4.82	275.87	6.126	2.61	22.5	268	31.08	35.94	7.79758e-05
High	P13645	KRT10	Keratin, type I cytoskeletal 10 OS=Homo sapiens OX=9606 GN=KRT10 PE=1 SV=6	61	36	1810	33	584	58.8	5.21	6260.97	6.094	2.61	54.2	210.1	30.43	50.55	2.53235e-09
High	Q9BWH2	FUNDC2	FUN14 domain-containing protein 2 OS=Homo sapiens OX=9606 GN=FUNDC2 PE=1 SV=2	13	2	9	2	189	20.7	9.73	22.64	6.065	2.6	109.1	73.5	26.77	5.69	0.00976123
High	P35908	KRT2	Keratin, type II cytoskeletal 2 epidermal OS=Homo sapiens OX=9606 GN=KRT2 PE=1 SV=2	77	41	865	34	639	65.4	8	2641.8	5.465	2.45	61.5	135.5	58.21	79.41	2.62873e-08
High	Q9NP77	SSU72	RNA polymerase II subunit A C-terminal domain phosphatase SSU72 OS=Homo sapiens OX=9606 GN=SSU72 PE=1 SV=1	18	3	13	3	194	22.6	5.33	25.32	5.29	2.4	9.9	284.3	18.06	82.97	0.000176726
High	P62380	TBPL1	TATA box-binding protein-like protein 1 OS=Homo sapiens OX=9606 GN=TBPL1 PE=1 SV=1	34	4	48	4	186	20.9	9.54	127.63	5.251	2.39	26.2	381	34.61	83.36	0.000251103
High	O76024	WFS1	Wolframin OS=Homo sapiens OX=9606 GN=WFS1 PE=1 SV=2	14	7	63	7	890	100.2	8.05	166.24	5.153	2.37	41.2	322.3	12.28	8.53	0.00506646
High	Q6UN15	FIP1L1	Pre-mRNA 3'-end-processing factor FIP1 OS=Homo sapiens OX=9606 GN=FIP1L1 PE=1 SV=1	45	15	255	15	594	66.5	5.59	865.99	4.846	2.28	35.6	278.5	21.85	44.96	3.60293e-06
High	P35527	KRT9	Keratin, type I cytoskeletal 9 OS=Homo sapiens OX=9606 GN=KRT9 PE=1 SV=3	86	35	1115	35	623	62	5.24	4216.07	4.801	2.26	36.8	195.1	79.97	60.52	3.49318e-07
High	P31946	YWHAB	14-3-3 protein beta/alpha OS=Homo sapiens OX=9606 GN=YWHAB PE=1 SV=3	57	16	383	12	246	28.1	4.83	1256.96	4.756	2.25	78.2	128.8	13.46	26.24	0.000441484
High	P16104	H2AFX	Histone H2AX OS=Homo sapiens OX=9606 GN=H2AFX PE=1 SV=2	52	7	1082	1	143	15.1	10.74	3571.65	4.568	2.19	40.1	206.4	18.88	8.48	8.89649e-07
High	Q13428	TCOF1	Treacle protein OS=Homo sapiens OX=9606 GN=TCOF1 PE=1 SV=3	16	12	74	12	1488	152	9.04	202.53	4.519	2.18	105.7	102.4	12.89	36.57	0.000931311
High	Q8IXT5	RBM12B	RNA-binding protein 12B OS=Homo sapiens OX=9606 GN=RBM12B PE=1 SV=2	5	4	43	4	1001	118	6.81	81.8	4.299	2.1	48.6	169.3	13.95	71.49	0.00678009
High	Q05519	SRSF11	Serine/arginine-rich splicing factor 11 OS=Homo sapiens OX=9606 GN=SRSF11 PE=1 SV=1	18	6	211	6	484	53.5	10.52	538.86	4.235	2.08	57.8	192	13.02	10.85	1.62919e-05
High	Q15056	EIF4H	Eukaryotic translation initiation factor 4H OS=Homo sapiens OX=9606 GN=EIF4H PE=1 SV=5	48	10	485	10	248	27.4	7.23	1786.84	4.171	2.06	52.7	170.9	22.88	16.53	2.38722e-05
High	P62266	RPS23	40S ribosomal protein S23 OS=Homo sapiens OX=9606 GN=RPS23 PE=1 SV=3	49	7	334	7	143	15.8	10.49	914.93	4.106	2.04	98.7	125.5	11.5	13.61	5.94304e-06
High	P14618-2	PKM	Isoform M1 of Pyruvate kinase PKM OS=Homo sapiens OX=9606 GN=PKM	79	52	5679	5	531	58	7.71	19474.5	4.079	2.03	65.1	103.4	1.85	72.2	0.00236817
High	P35269	GTF2F1	General transcription factor IIF subunit 1 OS=Homo sapiens OX=9606 GN=GTF2F1 PE=1 SV=2	26	12	208	12	517	58.2	7.49	653.16	4.072	2.03	66.4	126	9.23	71.56	0.0022128
High	Q01085	TIAL1	Nucleolysin TIAR OS=Homo sapiens OX=9606 GN=TIAL1 PE=1 SV=1	40	10	234	6	375	41.6	7.74	694.54	4.058	2.02	110.1	94.2	5.89	17.92	0.000278295
High	Q8TCJ2	STT3B	Dolichyl-diphosphooligosaccharide--protein glycosyltransferase subunit STT3B OS=Homo sapiens OX=9606 GN=STT3B PE=1 SV=1	13	8	78	8	826	93.6	8.91	158.57	4.049	2.02	59.4	125.5	27.53	15.77	0.0037908
High	Q6DKI1	RPL7L1	60S ribosomal protein L7-like 1 OS=Homo sapiens OX=9606 GN=RPL7L1 PE=1 SV=2	27	6	110	6	255	29.7	10.52	278.96	4.048	2.02	107	95.1	5.49	40.82	0.00389323
High	P46779	RPL28	60S ribosomal protein L28 OS=Homo sapiens OX=9606 GN=RPL28 PE=1 SV=3	30	7	115	7	137	15.7	12.02	214.56	3.969	1.99	83.6	123	16.87	10.29	0.00112614
High	Q9BSB4	ATG101	Autophagy-related protein 101 OS=Homo sapiens OX=9606 GN=ATG101 PE=1 SV=1	15	2	38	2	218	25	6.15	100.77	3.946	1.98	33.8	274.6	26.1	41.6	0.00032059
High	Q9H910	JPT2	Jupiter microtubule associated homolog 2 OS=Homo sapiens OX=9606 GN=JPT2 PE=1 SV=1	70	11	388	11	190	20.1	9.26	1125.5	3.896	1.96	55.2	229.2	15.33	14.44	1.43947e-05
High	Q9UPT5	EXOC7	Exocyst complex component 7 OS=Homo sapiens OX=9606 GN=EXOC7 PE=1 SV=3	28	11	97	11	735	83.3	6.79	297.27	3.883	1.96	71.9	138	9.26	32.08	0.0032712
High	Q9HD42	CHMP1A	Charged multivesicular body protein 1a OS=Homo sapiens OX=9606 GN=CHMP1A PE=1 SV=1	18	4	83	4	196	21.7	8.06	114.02	3.878	1.96	52.3	184.5	21.2	9.14	0.00115659
High	P02545	LMNA	Prelamin-A/C OS=Homo sapiens OX=9606 GN=LMNA PE=1 SV=1	71	61	2185	3	664	74.1	7.02	6455.65	3.857	1.95	57.8	154.6	8.97	4.42	1.69608e-05
High	O95232	LUC7L3	Luc7-like protein 3 OS=Homo sapiens OX=9606 GN=LUC7L3 PE=1 SV=2	41	15	643	15	432	51.4	9.79	2201.99	3.823	1.93	87.2	128.6	8.96	3.19	1.95756e-05
High	O60524	NEMF	Nuclear export mediator factor NEMF OS=Homo sapiens OX=9606 GN=NEMF PE=1 SV=4	10	7	133	7	1076	122.9	6.35	332.4	3.821	1.93	4.6	333.3	20.35	83.97	1.97892e-05
High	P43307	SSR1	Translocon-associated protein subunit alpha OS=Homo sapiens OX=9606 GN=SSR1 PE=1 SV=3	30	5	69	5	286	32.2	4.49	148.9	3.708	1.89	116.4	39.2	0.36	10.56	0.00031725
High	Q7Z794	KRT77	Keratin, type II cytoskeletal 1b OS=Homo sapiens OX=9606 GN=KRT77 PE=2 SV=3	7	4	153	3	578	61.9	5.99	384.21	3.698	1.89	50.7	146.8	73.3	57.18	0.000656345
High	P07910	HNRNPC	Heterogeneous nuclear ribonucleoproteins C1/C2 OS=Homo sapiens OX=9606 GN=HNRNPC PE=1 SV=4	59	24	3020	2	306	33.7	5.08	9796.65	3.695	1.89	47.7	188.8	32.64	17.67	0.00075398
High	Q96EY8	MMAB	Corrinoid adenosyltransferase OS=Homo sapiens OX=9606 GN=MMAB PE=1 SV=1	41	7	126	7	250	27.4	8.6	431.19	3.691	1.88	84.3	116.5	9.13	14.59	0.0081019
High	P61960	UFM1	Ubiquitin-fold modifier 1 OS=Homo sapiens OX=9606 GN=UFM1 PE=1 SV=1	68	3	148	3	85	9.1	9.31	563.03	3.596	1.85	67.4	167.3	6.26	2.4	0.00185453
High	Q99436	PSMB7	Proteasome subunit beta type-7 OS=Homo sapiens OX=9606 GN=PSMB7 PE=1 SV=1	49	10	336	10	277	29.9	7.68	1262.43	3.578	1.84	71.8	147.1	10.24	14.64	0.00271683
High	Q9UKY7	CDV3	Protein CDV3 homolog OS=Homo sapiens OX=9606 GN=CDV3 PE=1 SV=1	72	9	500	9	258	27.3	6.4	2064.57	3.556	1.83	33.8	274.8	31.48	37.45	6.13209e-05
High	Q96IZ0	PAWR	PRKC apoptosis WT1 regulator protein OS=Homo sapiens OX=9606 GN=PAWR PE=1 SV=1	51	9	141	9	340	36.5	5.41	438.9	3.543	1.83	47	204.2	16.4	16.65	0.00773374
High	P57076	CFAP298	Cilia- and flagella-associated protein 298 OS=Homo sapiens OX=9606 GN=CFAP298 PE=1 SV=1	67	17	555	17	290	33.2	7.44	2252.68	3.492	1.8	64.8	194.4	5.35	2.32	0.000167832
High	O60828	PQBP1	Polyglutamine-binding protein 1 OS=Homo sapiens OX=9606 GN=PQBP1 PE=1 SV=1	47	6	196	6	265	30.5	6.33	733.67	3.455	1.79	55.8	196.5	8.67	8.75	0.00974994
High	Q9BSC4	NOL10	Nucleolar protein 10 OS=Homo sapiens OX=9606 GN=NOL10 PE=1 SV=1	24	8	172	8	688	80.3	8.46	665.43	3.424	1.78	32.3	223.1	17.59	52.41	0.00425188
High	Q13057	COASY	Bifunctional coenzyme A synthase OS=Homo sapiens OX=9606 GN=COASY PE=1 SV=4	48	15	380	15	564	62.3	6.99	1230.16	3.322	1.73	79	83.9	7.04	18.57	0.00508343
High	P00918	CA2	Carbonic anhydrase 2 OS=Homo sapiens OX=9606 GN=CA2 PE=1 SV=2	75	14	244	14	260	29.2	7.4	675.78	3.278	1.71	72.5	246.7	17.32	14.25	0.000236774
High	P61978	HNRNPK	Heterogeneous nuclear ribonucleoprotein K OS=Homo sapiens OX=9606 GN=HNRNPK PE=1 SV=1	62	26	1544	2	463	50.9	5.54	5255.09	3.274	1.71	51.3	170.5	17.67	23.49	0.00241888
High	Q8WXF1	PSPC1	Paraspeckle component 1 OS=Homo sapiens OX=9606 GN=PSPC1 PE=1 SV=1	56	19	385	19	523	58.7	6.67	1211.77	3.268	1.71	42.1	160.3	19.49	17.04	0.00123947
High	P68431	H3C1	Histone H3.1 OS=Homo sapiens OX=9606 GN=H3C1 PE=1 SV=2	43	5	1161	1	136	15.4	11.12	4406.02	3.259	1.7	84.3	114.7	22.03	7.03	0.000222821
High	O43818	RRP9	U3 small nucleolar RNA-interacting protein 2 OS=Homo sapiens OX=9606 GN=RRP9 PE=1 SV=1	46	15	410	15	475	51.8	7.85	1609.79	3.239	1.7	55.7	156.7	5.97	13	0.0023443
High	Q15942	ZYX	Zyxin OS=Homo sapiens OX=9606 GN=ZYX PE=1 SV=1	26	9	313	9	572	61.2	6.67	889.46	3.227	1.69	63.5	212.9	26.22	26.93	0.00806523
High	P04264	KRT1	Keratin, type II cytoskeletal 1 OS=Homo sapiens OX=9606 GN=KRT1 PE=1 SV=6	67	45	1793	40	644	66	8.12	5805.11	3.184	1.67	54.7	148.3	50.87	63.44	0.00031043
High	Q99627	COPS8	COP9 signalosome complex subunit 8 OS=Homo sapiens OX=9606 GN=COPS8 PE=1 SV=1	67	6	222	6	209	23.2	5.38	733.92	3.163	1.66	28.4	209.7	19.64	47.68	0.00342495
High	Q9HCU5	PREB	Prolactin regulatory element-binding protein OS=Homo sapiens OX=9606 GN=PREB PE=1 SV=2	26	6	54	6	417	45.4	7.88	167.13	3.156	1.66	59	157.2	18.44	76.69	0.000584061
High	P30533	LRPAP1	Alpha-2-macroglobulin receptor-associated protein OS=Homo sapiens OX=9606 GN=LRPAP1 PE=1 SV=1	51	19	419	19	357	41.4	8.78	1280.58	3.146	1.65	74.6	161.2	5.07	5.02	0.000365692
High	P46977	STT3A	Dolichyl-diphosphooligosaccharide--protein glycosyltransferase subunit STT3A OS=Homo sapiens OX=9606 GN=STT3A PE=1 SV=2	18	10	140	10	705	80.5	8.07	348.85	3.07	1.62	87.4	112.9	10.03	8.52	0.00572278
High	P50402	EMD	Emerin OS=Homo sapiens OX=9606 GN=EMD PE=1 SV=1	70	13	381	13	254	29	5.5	1030.59	2.938	1.55	69.5	107.6	18.26	1.82	0.00095308
High	Q15751	HERC1	Probable E3 ubiquitin-protein ligase HERC1 OS=Homo sapiens OX=9606 GN=HERC1 PE=1 SV=2	2	5	35	5	4861	531.9	6.04	106.55	2.928	1.55	220.1	27.3	11.45	100.3	0.00605738
High	Q96K17	BTF3L4	Transcription factor BTF3 homolog 4 OS=Homo sapiens OX=9606 GN=BTF3L4 PE=1 SV=1	77	9	484	9	158	17.3	6.35	2020.62	2.917	1.54	62.6	165.2	25.27	6.1	0.00100213
High	O14925	TIMM23	Mitochondrial import inner membrane translocase subunit Tim23 OS=Homo sapiens OX=9606 GN=TIMM23 PE=1 SV=1	61	8	265	8	209	21.9	8.6	884.48	2.91	1.54	85.1	131	12.76	14.56	0.009912
High	P02538	KRT6A	Keratin, type II cytoskeletal 6A OS=Homo sapiens OX=9606 GN=KRT6A PE=1 SV=3	41	21	188	1	564	60	8	453.3	2.816	1.49	17.9	354.3	48.57	79.16	0.00503414
High	P26368	U2AF2	Splicing factor U2AF 65 kDa subunit OS=Homo sapiens OX=9606 GN=U2AF2 PE=1 SV=4	56	19	1120	19	475	53.5	9.09	4258.02	2.798	1.48	48.4	175	19.58	13.16	0.00169939
High	O43181	NDUFS4	NADH dehydrogenase [ubiquinone] iron-sulfur protein 4, mitochondrial OS=Homo sapiens OX=9606 GN=NDUFS4 PE=1 SV=1	47	8	86	8	175	20.1	10.3	220.32	2.772	1.47	124.5	27	2.4	87.01	0.00749946
High	Q13148	TARDBP	TAR DNA-binding protein 43 OS=Homo sapiens OX=9606 GN=TARDBP PE=1 SV=1	60	13	516	13	414	44.7	6.19	1854.68	2.758	1.46	92.3	120.1	5.4	8	0.00202371
High	P32929	CTH	Cystathionine gamma-lyase OS=Homo sapiens OX=9606 GN=CTH PE=1 SV=3	65	19	581	19	405	44.5	6.7	1864.85	2.62	1.39	60.5	111.2	14.16	5.91	0.00513456
High	O60884	DNAJA2	DnaJ homolog subfamily A member 2 OS=Homo sapiens OX=9606 GN=DNAJA2 PE=1 SV=1	66	23	1375	23	412	45.7	6.48	5051.9	2.616	1.39	74.3	196.7	18.85	9.15	0.00378991
High	P05204	HMGN2	Non-histone chromosomal protein HMG-17 OS=Homo sapiens OX=9606 GN=HMGN2 PE=1 SV=3	53	7	897	7	90	9.4	9.99	2922.69	2.612	1.39	164.7	35	33.2	29.59	0.00386548
High	Q53GQ0	HSD17B12	Very-long-chain 3-oxoacyl-CoA reductase OS=Homo sapiens OX=9606 GN=HSD17B12 PE=1 SV=2	68	15	405	15	312	34.3	9.32	1131.55	2.599	1.38	66.3	142.6	17.19	5.46	0.00408928
High	Q15758	SLC1A5	Neutral amino acid transporter B(0) OS=Homo sapiens OX=9606 GN=SLC1A5 PE=1 SV=2	29	11	295	11	541	56.6	5.48	864.45	2.556	1.35	66.8	143.5	7.92	5.68	0.00907049
High	Q9BRS2	RIOK1	Serine/threonine-protein kinase RIO1 OS=Homo sapiens OX=9606 GN=RIOK1 PE=1 SV=2	50	22	584	22	568	65.5	6.19	1684.44	2.52	1.33	88.5	187.7	12.69	16.38	0.00579322
High	Q00325-2	SLC25A3	Isoform B of Phosphate carrier protein, mitochondrial OS=Homo sapiens OX=9606 GN=SLC25A3	61	20	649	20	361	39.9	9.36	1946.75	2.5	1.32	45.7	126.2	12.18	8.93	0.00631703
High	Q12996	CSTF3	Cleavage stimulation factor subunit 3 OS=Homo sapiens OX=9606 GN=CSTF3 PE=1 SV=1	46	24	572	24	717	82.9	8.12	1837.33	2.402	1.26	85.5	162.8	3.44	9.4	0.00971925
High	Q13162	PRDX4	Peroxiredoxin-4 OS=Homo sapiens OX=9606 GN=PRDX4 PE=1 SV=1	66	16	577	13	271	30.5	6.29	1584.45	0.576	-0.8	116.7	51.4	5.37	5.13	0.00874007
High	P34949	MPI	Mannose-6-phosphate isomerase OS=Homo sapiens OX=9606 GN=MPI PE=1 SV=2	77	22	708	22	423	46.6	5.95	2232.3	0.571	-0.81	119.2	64.3	0.39	13.95	0.00877249
High	P48735	IDH2	Isocitrate dehydrogenase [NADP], mitochondrial OS=Homo sapiens OX=9606 GN=IDH2 PE=1 SV=2	56	21	579	20	452	50.9	8.69	1455.89	0.569	-0.81	134	75.7	4.03	4.78	0.00851251
High	P14678	SNRPB	Small nuclear ribonucleoprotein-associated proteins B and B' OS=Homo sapiens OX=9606 GN=SNRPB PE=1 SV=2	29	11	563	11	240	24.6	11.19	1856.24	0.563	-0.83	141.9	74.9	11.16	3.71	0.00748428
High	P08133	ANXA6	Annexin A6 OS=Homo sapiens OX=9606 GN=ANXA6 PE=1 SV=3	76	47	1103	47	673	75.8	5.6	3038.69	0.556	-0.85	106.6	54.8	6.58	5.26	0.00659617
High	Q13151	HNRNPA0	Heterogeneous nuclear ribonucleoprotein A0 OS=Homo sapiens OX=9606 GN=HNRNPA0 PE=1 SV=1	50	12	315	12	305	30.8	9.29	1051.98	0.552	-0.86	139.5	53	6.1	3.38	0.00821953
High	P13984	GTF2F2	General transcription factor IIF subunit 2 OS=Homo sapiens OX=9606 GN=GTF2F2 PE=1 SV=2	59	9	241	9	249	28.4	9.23	842.22	0.539	-0.89	118.5	59.8	21.45	30.14	0.00930658
High	Q9BYT8	NLN	Neurolysin, mitochondrial OS=Homo sapiens OX=9606 GN=NLN PE=1 SV=1	27	13	257	13	704	80.6	6.64	663.42	0.536	-0.9	124.2	48.1	5.71	35.65	0.00923943
High	Q9NPE3	NOP10	H/ACA ribonucleoprotein complex subunit 3 OS=Homo sapiens OX=9606 GN=NOP10 PE=1 SV=1	88	7	346	7	64	7.7	9.99	1035.98	0.525	-0.93	135.8	58.4	11.38	19.51	0.00346331
High	O75475	PSIP1	PC4 and SFRS1-interacting protein OS=Homo sapiens OX=9606 GN=PSIP1 PE=1 SV=1	36	15	415	14	530	60.1	9.13	1130.38	0.523	-0.93	109.3	70.9	16.18	30.7	0.00412368
High	P53803	POLR2K	DNA-directed RNA polymerases I, II, and III subunit RPABC4 OS=Homo sapiens OX=9606 GN=POLR2K PE=1 SV=1	45	3	61	3	58	7	9.06	148.58	0.512	-0.97	131.5	40	24.76	57.9	0.00978184
High	Q86WG3	ATCAY	Caytaxin OS=Homo sapiens OX=9606 GN=ATCAY PE=1 SV=2	10	2	41	2	371	42.1	4.65	79.18	0.509	-0.98	123.5	40.2	4.68	61.23	0.00981417
High	P30046	DDT	D-dopachrome decarboxylase OS=Homo sapiens OX=9606 GN=DDT PE=1 SV=3	65	5	171	5	118	12.7	7.3	482.9	0.507	-0.98	99.6	53.1	13.31	6.3	0.00300787
High	P51991	HNRNPA3	Heterogeneous nuclear ribonucleoprotein A3 OS=Homo sapiens OX=9606 GN=HNRNPA3 PE=1 SV=2	49	31	1201	31	378	39.6	9.01	3606.21	0.506	-0.98	149.7	57.5	2.59	8.52	0.00221639
High	P17612	PRKACA	cAMP-dependent protein kinase catalytic subunit alpha OS=Homo sapiens OX=9606 GN=PRKACA PE=1 SV=2	56	16	237	5	351	40.6	8.79	763.08	0.506	-0.98	105.6	34.6	11.04	57.56	0.00506809
High	Q15004	PCLAF	PCNA-associated factor OS=Homo sapiens OX=9606 GN=PCLAF PE=1 SV=1	56	6	245	6	111	12	9.83	710.82	0.502	-1	141.6	55.7	10.76	24.13	0.00951821
High	Q9NW64	RBM22	Pre-mRNA-splicing factor RBM22 OS=Homo sapiens OX=9606 GN=RBM22 PE=1 SV=1	40	13	166	13	420	46.9	8.54	393.87	0.502	-0.99	133.2	63.5	31.33	2.16	0.00555616
High	Q13573	SNW1	SNW domain-containing protein 1 OS=Homo sapiens OX=9606 GN=SNW1 PE=1 SV=1	43	17	484	17	536	61.5	9.52	1395.99	0.501	-1	137.5	51.7	16.01	7.05	0.00198848
High	Q9Y2Q3	GSTK1	Glutathione S-transferase kappa 1 OS=Homo sapiens OX=9606 GN=GSTK1 PE=1 SV=3	72	13	258	13	226	25.5	8.41	608.46	0.491	-1.03	109.2	40.3	6.16	9.01	0.00223215
High	Q96I99	SUCLG2	Succinate--CoA ligase [GDP-forming] subunit beta, mitochondrial OS=Homo sapiens OX=9606 GN=SUCLG2 PE=1 SV=2	51	15	271	15	432	46.5	6.39	765.68	0.488	-1.04	132	28.4	11.11	13.89	0.00142107
High	Q96LB3	IFT74	Intraflagellar transport protein 74 homolog OS=Homo sapiens OX=9606 GN=IFT74 PE=1 SV=1	16	7	73	7	600	69.2	6	168.54	0.476	-1.07	163.9	16.9	6.08	18.37	0.00455416
High	Q9BY42	RTF2	Replication termination factor 2 OS=Homo sapiens OX=9606 GN=RTF2 PE=1 SV=3	40	11	276	11	306	33.9	8.59	822.45	0.476	-1.07	149.3	73.8	6.42	0.63	0.00377498
High	P13929	ENO3	Beta-enolase OS=Homo sapiens OX=9606 GN=ENO3 PE=1 SV=5	26	8	4189	3	434	47	7.71	13298.8	0.47	-1.09	143.7	90.3	14.13	27.24	0.000887643
High	Q99611	SEPHS2	Selenide, water dikinase 2 OS=Homo sapiens OX=9606 GN=SEPHS2 PE=1 SV=3	35	7	47	7	448	47.3	5.88	136.96	0.467	-1.1	138	26.4	2.11	78.38	0.00740659
High	P13051	UNG	Uracil-DNA glycosylase OS=Homo sapiens OX=9606 GN=UNG PE=1 SV=2	56	9	222	9	313	34.6	9.32	672.81	0.466	-1.1	125.1	48.2	4.75	18.16	0.00208986
High	P63220	RPS21	40S ribosomal protein S21 OS=Homo sapiens OX=9606 GN=RPS21 PE=1 SV=1	46	3	85	3	83	9.1	8.5	217.19	0.463	-1.11	128.3	29	5.64	36.93	0.00684516
High	Q9UG63	ABCF2	ATP-binding cassette sub-family F member 2 OS=Homo sapiens OX=9606 GN=ABCF2 PE=1 SV=2	39	19	336	19	623	71.2	7.37	718.14	0.463	-1.11	120.7	26.6	2.85	46.1	0.0006856
High	Q8WW22	DNAJA4	DnaJ homolog subfamily A member 4 OS=Homo sapiens OX=9606 GN=DNAJA4 PE=1 SV=1	8	5	87	5	397	44.8	7.59	319.52	0.461	-1.12	144.3	68.7	1.65	53.82	0.000675836
High	P60866	RPS20	40S ribosomal protein S20 OS=Homo sapiens OX=9606 GN=RPS20 PE=1 SV=1	29	5	274	5	119	13.4	9.94	727.15	0.456	-1.13	124.2	58.3	1.53	6.43	0.000584597
High	P35749	MYH11	Myosin-11 OS=Homo sapiens OX=9606 GN=MYH11 PE=1 SV=3	11	18	235	2	1972	227.2	5.5	605.77	0.456	-1.13	31.8	180.6	28.1	77.57	0.00998086
High	Q9NQ50	MRPL40	39S ribosomal protein L40, mitochondrial OS=Homo sapiens OX=9606 GN=MRPL40 PE=1 SV=1	37	5	159	5	206	24.5	9.63	350.13	0.451	-1.15	122.1	46.3	13.55	11.6	0.00292162
High	Q5T1J5	CHCHD2P9	Putative coiled-coil-helix-coiled-coil-helix domain-containing protein CHCHD2P9, mitochondrial OS=Homo sapiens OX=9606 GN=CHCHD2P9 PE=5 SV=1	27	2	217	2	151	15.5	9.89	752.57	0.449	-1.15	107.8	45.8	34.96	14.98	0.000678108
High	Q86X83	COMMD2	COMM domain-containing protein 2 OS=Homo sapiens OX=9606 GN=COMMD2 PE=1 SV=2	40	5	55	5	199	22.7	6.73	152.86	0.434	-1.2	109.6	12	24.34	85.28	0.00296135
High	Q9UHR4	BAIAP2L1	Brain-specific angiogenesis inhibitor 1-associated protein 2-like protein 1 OS=Homo sapiens OX=9606 GN=BAIAP2L1 PE=1 SV=2	20	6	30	6	511	56.8	8.68	93.76	0.423	-1.24	164.8	52.8	18.53		0.00593841
High	Q9NQT5	EXOSC3	Exosome complex component RRP40 OS=Homo sapiens OX=9606 GN=EXOSC3 PE=1 SV=3	48	8	154	8	275	29.6	8.1	552.22	0.422	-1.25	155.7	27.5	9.83	62	0.00134227
High	Q92820	GGH	Gamma-glutamyl hydrolase OS=Homo sapiens OX=9606 GN=GGH PE=1 SV=2	30	6	144	6	318	35.9	7.11	371	0.418	-1.26	100.5	23.5	6.83	34.31	0.00856622
High	Q9Y2Z9	COQ6	Ubiquinone biosynthesis monooxygenase COQ6, mitochondrial OS=Homo sapiens OX=9606 GN=COQ6 PE=1 SV=2	22	5	27	5	468	50.8	7.3	35.42	0.411	-1.28	150.3	4	13.94	15.84	0.000137929
High	O14776	TCERG1	Transcription elongation regulator 1 OS=Homo sapiens OX=9606 GN=TCERG1 PE=1 SV=2	28	30	511	30	1098	123.8	8.65	1033.27	0.41	-1.29	142.8	37.1	4.08	14.81	0.000132721
High	Q7Z7F7	MRPL55	39S ribosomal protein L55, mitochondrial OS=Homo sapiens OX=9606 GN=MRPL55 PE=1 SV=1	31	4	65	4	128	15.1	11.15	111.75	0.41	-1.29	114.3	64	9.26		0.0049416
High	Q9NRA8	EIF4ENIF1	Eukaryotic translation initiation factor 4E transporter OS=Homo sapiens OX=9606 GN=EIF4ENIF1 PE=1 SV=2	22	10	90	10	985	108.1	8.32	276.18	0.402	-1.31	117	99.3	1.88	37.45	0.00339743
High	Q9UEY8	ADD3	Gamma-adducin OS=Homo sapiens OX=9606 GN=ADD3 PE=1 SV=1	23	8	59	8	706	79.1	6.32	98.07	0.398	-1.33	196.6	5.7	13.77	130.86	0.000884854
High	Q15054	POLD3	DNA polymerase delta subunit 3 OS=Homo sapiens OX=9606 GN=POLD3 PE=1 SV=2	17	7	66	7	466	51.4	9.35	134.77	0.394	-1.34	111.3	46.9	6.21		0.0051796
High	Q9H977	WDR54	WD repeat-containing protein 54 OS=Homo sapiens OX=9606 GN=WDR54 PE=1 SV=1	26	5	98	5	334	35.9	6.2	350.83	0.394	-1.34	159.7	61.2	22.81	19.35	0.00360793
High	Q16698	DECR1	2,4-dienoyl-CoA reductase, mitochondrial OS=Homo sapiens OX=9606 GN=DECR1 PE=1 SV=1	24	5	88	5	335	36	9.28	282.02	0.393	-1.35	120.9	44.9	3.97	27.8	0.00159236
High	P63173	RPL38	60S ribosomal protein L38 OS=Homo sapiens OX=9606 GN=RPL38 PE=1 SV=2	57	6	395	6	70	8.2	10.1	836.06	0.391	-1.36	146.1	63.5	5.38	9.69	6.45444e-05
High	O15127	SCAMP2	Secretory carrier-associated membrane protein 2 OS=Homo sapiens OX=9606 GN=SCAMP2 PE=1 SV=2	10	3	112	3	329	36.6	6.1	337.88	0.381	-1.39	129	42.8	6.6	22.94	0.00139994
High	Q9BSH4	TACO1	Translational activator of cytochrome c oxidase 1 OS=Homo sapiens OX=9606 GN=TACO1 PE=1 SV=1	55	10	330	10	297	32.5	8.13	1105.08	0.377	-1.41	155.9	49.8	8.83	36.31	3.77569e-05
High	Q9Y3B7	MRPL11	39S ribosomal protein L11, mitochondrial OS=Homo sapiens OX=9606 GN=MRPL11 PE=1 SV=1	51	9	120	9	192	20.7	9.91	280.34	0.377	-1.41	171.8	29.1	5.19	109.05	3.65113e-05
High	Q9Y4Z0	LSM4	U6 snRNA-associated Sm-like protein LSm4 OS=Homo sapiens OX=9606 GN=LSM4 PE=1 SV=1	48	6	257	6	139	15.3	9.99	668.41	0.362	-1.47	152.5	40.5	24.92	37.59	1.91072e-05
High	Q99729-2	HNRNPAB	Isoform 2 of Heterogeneous nuclear ribonucleoprotein A/B OS=Homo sapiens OX=9606 GN=HNRNPAB	29	13	433	12	332	35.9	6.95	1099.05	0.36	-1.48	115.6	47.7	8.77	16.74	1.73936e-05
High	Q8WZ42	TTN	Titin OS=Homo sapiens OX=9606 GN=TTN PE=1 SV=4	0	2	8	2	34350	3813.7	6.35	11.07	0.353	-1.5	169.7	18.3	11.97	70.15	0.00710634
High	Q9HBL7	PLGRKT	Plasminogen receptor (KT) OS=Homo sapiens OX=9606 GN=PLGRKT PE=1 SV=1	17	3	56	3	147	17.2	9.58	131.03	0.349	-1.52	103.7	16.3	19.25	113.94	0.00015556
High	P39687	ANP32A	Acidic leucine-rich nuclear phosphoprotein 32 family member A OS=Homo sapiens OX=9606 GN=ANP32A PE=1 SV=1	22	3	33	2	249	28.6	4.09	102.86	0.347	-1.53	161.7	10.3	14.12	165.54	0.00150304
High	Q8IYD1	GSPT2	Eukaryotic peptide chain release factor GTP-binding subunit ERF3B OS=Homo sapiens OX=9606 GN=GSPT2 PE=1 SV=2	36	19	491	5	628	68.8	5.43	1377.73	0.341	-1.55	130.8	38.9	10.38	97.46	0.00305765
High	Q9NXE8	CWC25	Pre-mRNA-splicing factor CWC25 homolog OS=Homo sapiens OX=9606 GN=CWC25 PE=1 SV=1	12	3	64	3	425	49.6	10.18	163.6	0.34	-1.56	138.9	59.7	3.43		0.00636137
High	Q8NI60	COQ8A	Atypical kinase COQ8A, mitochondrial OS=Homo sapiens OX=9606 GN=COQ8A PE=1 SV=1	17	6	73	6	647	71.9	6.99	186.44	0.334	-1.58	147	49.1	5.92	24.99	0.00112489
High	Q9Y316	MEMO1	Protein MEMO1 OS=Homo sapiens OX=9606 GN=MEMO1 PE=1 SV=1	37	6	61	6	297	33.7	7.14	172.6	0.331	-1.6	130.9	11.1	2.97	117.47	0.0024228
High	P20336	RAB3A	Ras-related protein Rab-3A OS=Homo sapiens OX=9606 GN=RAB3A PE=1 SV=1	30	6	41	4	220	25	5.03	90.63	0.33	-1.6	132.3	40.9	35.18	57.64	0.00585049
High	P24386	CHM	Rab proteins geranylgeranyltransferase component A 1 OS=Homo sapiens OX=9606 GN=CHM PE=1 SV=3	14	4	41	4	653	73.4	4.75	149.62	0.323	-1.63	131	19.4	16.17	70.43	0.00452107
High	Q9Y597	KCTD3	BTB/POZ domain-containing protein KCTD3 OS=Homo sapiens OX=9606 GN=KCTD3 PE=1 SV=2	13	6	22	6	815	88.9	7.03	48.62	0.318	-1.65	129.5	42.8	33.1		0.00645009
High	Q9NTG7	SIRT3	NAD-dependent protein deacetylase sirtuin-3, mitochondrial OS=Homo sapiens OX=9606 GN=SIRT3 PE=1 SV=2	13	2	24	2	399	43.5	8.7	62.68	0.316	-1.66	135	38.8	12.21	70	0.00471969
High	Q5VZE5	NAA35	N-alpha-acetyltransferase 35, NatC auxiliary subunit OS=Homo sapiens OX=9606 GN=NAA35 PE=1 SV=1	11	5	42	5	725	83.6	7.05	81.45	0.313	-1.68	149.2	19.8	24.89	84.99	0.00331384
High	Q9UNW1	MINPP1	Multiple inositol polyphosphate phosphatase 1 OS=Homo sapiens OX=9606 GN=MINPP1 PE=1 SV=1	19	4	35	4	487	55	7.81	81.69	0.313	-1.68	162.8	7.3	103.88	123.08	0.00486252
High	P07686	HEXB	Beta-hexosaminidase subunit beta OS=Homo sapiens OX=9606 GN=HEXB PE=1 SV=3	24	7	72	7	556	63.1	6.76	190.37	0.312	-1.68	133.8	18	9.06	113.5	0.000152899
High	Q15032	R3HDM1	R3H domain-containing protein 1 OS=Homo sapiens OX=9606 GN=R3HDM1 PE=1 SV=3	3	2	9	2	1099	120.6	8.75	25.69	0.302	-1.73	133.1	39.3	15.01		0.000214489
High	Q8IWC1	MAP7D3	MAP7 domain-containing protein 3 OS=Homo sapiens OX=9606 GN=MAP7D3 PE=1 SV=2	11	7	75	7	876	98.4	9.32	146.42	0.296	-1.75	139	32.1	6.2	73.78	0.000230616
High	O95182	NDUFA7	NADH dehydrogenase [ubiquinone] 1 alpha subcomplex subunit 7 OS=Homo sapiens OX=9606 GN=NDUFA7 PE=1 SV=3	58	6	163	6	113	12.5	10.18	463.41	0.294	-1.77	138.2	44.1	6.1	50.74	7.43945e-05
High	Q5VZL5	ZMYM4	Zinc finger MYM-type protein 4 OS=Homo sapiens OX=9606 GN=ZMYM4 PE=1 SV=1	10	7	77	7	1548	172.7	6.84	176.34	0.289	-1.79	152.9	11	12.87	89.52	0.00187202
High	Q9Y5V0	ZNF706	Zinc finger protein 706 OS=Homo sapiens OX=9606 GN=ZNF706 PE=1 SV=1	26	2	30	2	76	8.5	10.01	58.73	0.288	-1.8	125.2	35.5	6.47	9.16	2.63988e-05
High	P49069	CAMLG	Calcium signal-modulating cyclophilin ligand OS=Homo sapiens OX=9606 GN=CAMLG PE=1 SV=1	14	2	10	2	296	32.9	8.05	19.82	0.287	-1.8	174.7	48.8	15.33	98.36	0.00239378
High	Q9BVS4	RIOK2	Serine/threonine-protein kinase RIO2 OS=Homo sapiens OX=9606 GN=RIOK2 PE=1 SV=2	11	3	16	3	552	63.2	5.94	37.44	0.286	-1.81	130.8	14.2	14.05	82.13	0.000162597
High	Q00688	FKBP3	Peptidyl-prolyl cis-trans isomerase FKBP3 OS=Homo sapiens OX=9606 GN=FKBP3 PE=1 SV=1	65	19	739	19	224	25.2	9.28	2519.72	0.268	-1.9	135.2	30.3	14.1	4.47	8.33944e-08
High	Q6P1L8	MRPL14	39S ribosomal protein L14, mitochondrial OS=Homo sapiens OX=9606 GN=MRPL14 PE=1 SV=1	30	3	53	3	145	15.9	10.24	190.06	0.262	-1.93	147.5	32.6	12.54	74.87	0.00119533
High	O75586	MED6	Mediator of RNA polymerase II transcription subunit 6 OS=Homo sapiens OX=9606 GN=MED6 PE=1 SV=2	33	4	30	4	246	28.4	8.62	81.47	0.259	-1.95	166.2	12	11.13	74.59	0.00674938
High	Q9H000	MKRN2	Probable E3 ubiquitin-protein ligase makorin-2 OS=Homo sapiens OX=9606 GN=MKRN2 PE=1 SV=2	26	5	44	5	416	46.9	7.61	104.79	0.243	-2.04	169.8	17.5	13.76	12.72	0.000130437
High	P15954	COX7C	Cytochrome c oxidase subunit 7C, mitochondrial OS=Homo sapiens OX=9606 GN=COX7C PE=1 SV=1	41	2	3	2	63	7.2	10.27	4.66	0.242	-2.05	85.2	17.6	9.59	109.75	0.00624779
High	Q9BX68	HINT2	Histidine triad nucleotide-binding protein 2, mitochondrial OS=Homo sapiens OX=9606 GN=HINT2 PE=1 SV=1	31	3	59	3	163	17.2	9.16	185.99	0.237	-2.08	119	24.3	28.71	29.54	0.0024071
High	Q9UDY4	DNAJB4	DnaJ homolog subfamily B member 4 OS=Homo sapiens OX=9606 GN=DNAJB4 PE=1 SV=1	22	5	93	4	337	37.8	8.5	273.51	0.237	-2.08	141.5	54.3	20.73	96.35	1.20291e-06
High	Q9H0G5	NSRP1	Nuclear speckle splicing regulatory protein 1 OS=Homo sapiens OX=9606 GN=NSRP1 PE=1 SV=1	7	3	34	3	558	66.4	8.84	75.48	0.231	-2.11	187	39.4	22.13	52.92	0.00139438
High	Q9P016	THYN1	Thymocyte nuclear protein 1 OS=Homo sapiens OX=9606 GN=THYN1 PE=1 SV=1	41	7	88	7	225	25.7	9.25	209.61	0.228	-2.13	158.4	15	13.61	122.84	8.03852e-08
High	Q9BTD8	RBM42	RNA-binding protein 42 OS=Homo sapiens OX=9606 GN=RBM42 PE=1 SV=1	10	3	34	3	480	50.4	9.63	116.72	0.221	-2.18	116	85	19.63	22.69	0.000206994
High	Q9Y296	TRAPPC4	Trafficking protein particle complex subunit 4 OS=Homo sapiens OX=9606 GN=TRAPPC4 PE=1 SV=1	33	6	28	6	219	24.3	6.21	43.16	0.202	-2.3	123.1	11.6	13.87		0.000668855
High	Q13546	RIPK1	Receptor-interacting serine/threonine-protein kinase 1 OS=Homo sapiens OX=9606 GN=RIPK1 PE=1 SV=3	8	2	2	2	671	75.9	6.33	4.82	0.151	-2.72	137	20.7	19.55		1.92814e-06
High	P49773	HINT1	Histidine triad nucleotide-binding protein 1 OS=Homo sapiens OX=9606 GN=HINT1 PE=1 SV=2	52	3	80	3	126	13.8	6.95	230.03	0.147	-2.77	109.2	17.6	18.03	38.97	4.53634e-06
High	P46199	MTIF2	Translation initiation factor IF-2, mitochondrial OS=Homo sapiens OX=9606 GN=MTIF2 PE=1 SV=2	4	2	4	2	727	81.3	7.15	8.05	0.134	-2.9	212.8	24.8	9.45		1.93842e-05
High	Q9NS87	KIF15	Kinesin-like protein KIF15 OS=Homo sapiens OX=9606 GN=KIF15 PE=1 SV=1	4	4	59	4	1388	160.1	6	92.29	0.132	-2.92	153.7	16	1.99		4.01681e-06
High	Q8NBP0	TTC13	Tetratricopeptide repeat protein 13 OS=Homo sapiens OX=9606 GN=TTC13 PE=2 SV=3	4	2	2	2	860	96.8	7.01	3.65	0.085	-3.55	134	11.5	54.54		0.000425308
High	Q15003	NCAPH	Condensin complex subunit 2 OS=Homo sapiens OX=9606 GN=NCAPH PE=1 SV=3	22	9	61	9	741	82.5	5.06	173.14	0.057	-4.12	176.6	13.8	5.44	29.19	1.30043e-11
High	P07477	PRSS1	Trypsin-1 OS=Homo sapiens OX=9606 GN=PRSS1 PE=1 SV=1	12	2	82	2	247	26.5	6.51	287.7	0.045	-4.49	178.1	6.9	9.27	18.36	1e-17
High	Q5VZM2-2	RRAGB	Isoform 2 of Ras-related GTP-binding protein B OS=Homo sapiens OX=9606 GN=RRAGB	31	8	112	1	346	40.1	6.09	252.98	0.01	-6.64	187.4	0.9	28.57	30.38	1e-17

## Sheet: PE9 vs NPE
Protein FDR Confidence: Combined	Accession	Gene	Description	Coverage [%]	# Peptides	# PSMs	# Unique Peptides	# AAs	MW [kDa]	calc. pI	Score Sequest HT: Sequest HT	Abundance Ratio: (P9-cells) / (E-cells)	Abundance Ratio (log2): (P9-cells) / (E-cells)	Abundances (Grouped): E-cells	Abundances (Grouped): P9-cells	Abundances (Grouped) CV [%]: E-cells	Abundances (Grouped) CV [%]: P9-cells	Abundance Ratio P-Value: (P9-cells) / (E-cells)
High	P41223	BUD31	Protein BUD31 homolog OS=Homo sapiens OX=9606 GN=BUD31 PE=1 SV=2	20	4	32	4	144	17	8.82	2.24	100	6.64	149.5	22.9	5.7	45.72	1e-17
High	Q9C0B7	TANGO6	Transport and Golgi organization protein 6 homolog OS=Homo sapiens OX=9606 GN=TANGO6 PE=1 SV=2	11	7	48	7	1094	120.7	6.11	125.96	100	6.64	8.5	306.5	15.53	85.49	1e-17
High	Q14533	KRT81	Keratin, type II cuticular Hb1 OS=Homo sapiens OX=9606 GN=KRT81 PE=1 SV=3	3	2	7	1	505	54.9	5.47	10.1	100	6.64	2.1	340.2	12.2	12.97	1e-17
High	P04279	SEMG1	Semenogelin-1 OS=Homo sapiens OX=9606 GN=SEMG1 PE=1 SV=2	37	12	26	10	462	52.1	9.29	59	100	6.64	21.6	439	0.93	159.4	1e-17
High	P33947	KDELR2	ER lumen protein-retaining receptor 2 OS=Homo sapiens OX=9606 GN=KDELR2 PE=1 SV=1	10	3	45	3	212	24.4	8.72	174.14	100	6.64	2.7	451.4	6.94	23.21	1e-17
High	Q9P2K8	EIF2AK4	eIF-2-alpha kinase GCN2 OS=Homo sapiens OX=9606 GN=EIF2AK4 PE=1 SV=3	1	2	3	2	1649	186.8	6.28	2.02	100	6.64	2.8	306.1		83.38	1e-17
High	Q9P0N9	TBC1D7	TBC1 domain family member 7 OS=Homo sapiens OX=9606 GN=TBC1D7 PE=1 SV=1	12	2	7	2	293	34	7.94	16.32	80.97	6.34	3.9	319	35.34	9.57	1e-17
High	Q9NSC2	SALL1	Sal-like protein 1 OS=Homo sapiens OX=9606 GN=SALL1 PE=1 SV=2	4	2	35	1	1324	140.3	7.02	131.93	79.49	6.31	6.2	563.2	60.45		5.14076e-07
High	Q9NQS7	INCENP	Inner centromere protein OS=Homo sapiens OX=9606 GN=INCENP PE=1 SV=3	4	2	9	2	918	105.4	9.44	26.51	50.266	5.65	5.9	297.7	25.97		1.68998e-12
High	P02545-7	LMNA	Myc-tagged progerin OS=Homo sapiens OX=9606 GN=LMNA	71	60	2154	2	623	70.3	6.33	6273.02	50.153	5.65	4.2	173.9	61.91	86.73	4.06342e-14
High	P20810	CAST	Calpastatin OS=Homo sapiens OX=9606 GN=CAST PE=1 SV=4	10	4	11	4	708	76.5	5.07	12.69	45.842	5.52	43.4	51.8	97.63	56.31	1.77492e-05
High	Q969T4	UBE2E3	Ubiquitin-conjugating enzyme E2 E3 OS=Homo sapiens OX=9606 GN=UBE2E3 PE=1 SV=1	37	3	67	2	207	22.9	7.18	222.43	45.299	5.5	21.3	253.5	90.41	51.35	1.8689e-06
High	O75170	PPP6R2	Serine/threonine-protein phosphatase 6 regulatory subunit 2 OS=Homo sapiens OX=9606 GN=PPP6R2 PE=1 SV=2	15	8	88	7	966	104.9	4.87	278.24	40.899	5.35	53.6	162	14.65	12.8	8.93658e-07
High	O15504	NUP42	Nucleoporin NUP42 OS=Homo sapiens OX=9606 GN=NUP42 PE=1 SV=1	6	2	9	2	423	44.8	9.19	11.08	39.538	5.31	19.3	273.5	17.64	82.23	1.53069e-10
High	O60293	ZFC3H1	Zinc finger C3H1 domain-containing protein OS=Homo sapiens OX=9606 GN=ZFC3H1 PE=1 SV=3	2	2	18	2	1989	226.2	8.13	42.95	39.098	5.29	12.8	283.7	53.78	82.04	4.01435e-05
High	Q9UBT7	CTNNAL1	Alpha-catulin OS=Homo sapiens OX=9606 GN=CTNNAL1 PE=1 SV=2	16	7	73	7	734	81.8	6.64	184.05	35.543	5.15	36.2	375.9	28.66		2.03243e-08
High	Q86YZ3	HRNR	Hornerin OS=Homo sapiens OX=9606 GN=HRNR PE=1 SV=2	9	6	59	6	2850	282.2	10.04	184.72	35.132	5.13	4.8	382.6	58.82	53.63	2.14383e-05
High	Q9HCM4	EPB41L5	Band 4.1-like protein 5 OS=Homo sapiens OX=9606 GN=EPB41L5 PE=1 SV=3	15	5	33	5	733	81.8	6.58	77.05	33.998	5.09	83.5	45.5	29.15	114.24	0.000105756
High	Q8NHU6	TDRD7	Tudor domain-containing protein 7 OS=Homo sapiens OX=9606 GN=TDRD7 PE=1 SV=2	9	5	12	5	1098	123.5	7.21	30.38	33.829	5.08	64.2	54.1	13.58	9.73	8.88507e-05
High	Q14697	GANAB	Neutral alpha-glucosidase AB OS=Homo sapiens OX=9606 GN=GANAB PE=1 SV=3	73	47	2450	2	944	106.8	6.14	8607.33	25.627	4.68	34.5	299.9	78.73	1.63	1.29227e-06
High	P24390	KDELR1	ER lumen protein-retaining receptor 1 OS=Homo sapiens OX=9606 GN=KDELR1 PE=1 SV=1	27	3	19	3	212	24.5	8.62	65.37	24.521	4.62	4.2	373.3		48.88	0.000101488
High	O75380	NDUFS6	NADH dehydrogenase [ubiquinone] iron-sulfur protein 6, mitochondrial OS=Homo sapiens OX=9606 GN=NDUFS6 PE=1 SV=1	41	3	31	3	124	13.7	8.28	82.88	24.148	4.59	33.2	428.4	8.88	80.87	1.11609e-05
High	P80297	MT1X	Metallothionein-1X OS=Homo sapiens OX=9606 GN=MT1X PE=1 SV=1	67	4	51	4	61	6.1	7.96	85.06	20.805	4.38	12	267.3	16.19	26.34	0.00121097
High	Q92551	IP6K1	Inositol hexakisphosphate kinase 1 OS=Homo sapiens OX=9606 GN=IP6K1 PE=1 SV=3	21	5	10	5	441	50.2	7.24	18.32	18.293	4.19	78.3	133.9	22.44	64.99	0.000306823
High	P62491	RAB11A	Ras-related protein Rab-11A OS=Homo sapiens OX=9606 GN=RAB11A PE=1 SV=3	56	10	301	1	216	24.4	6.57	819.38	17.92	4.16	20.1	341.1		45.91	0.00268438
High	Q96D53	COQ8B	Atypical kinase COQ8B, mitochondrial OS=Homo sapiens OX=9606 GN=COQ8B PE=1 SV=2	14	3	17	3	544	60	7.23	63.47	16.578	4.05	113.3	58.8	90.92	21.98	0.003749
High	P98194	ATP2C1	Calcium-transporting ATPase type 2C member 1 OS=Homo sapiens OX=9606 GN=ATP2C1 PE=1 SV=3	10	5	21	5	919	100.5	6.74	52.08	15.934	3.99	20.2	319		84.62	0.000548813
High	Q14145	KEAP1	Kelch-like ECH-associated protein 1 OS=Homo sapiens OX=9606 GN=KEAP1 PE=1 SV=2	5	2	10	2	624	69.6	6.44	10.97	15.787	3.98	13.5	261.9	17.98	63.65	0.0034843
High	Q5SSJ5	HP1BP3	Heterochromatin protein 1-binding protein 3 OS=Homo sapiens OX=9606 GN=HP1BP3 PE=1 SV=1	14	5	48	5	553	61.2	9.67	140.29	15.774	3.98	114	47.2	8.73	50.38	0.000218206
High	P00395	MT-CO1	Cytochrome c oxidase subunit 1 OS=Homo sapiens OX=9606 GN=MT-CO1 PE=1 SV=1	14	4	138	4	513	57	6.7	538.74	15.718	3.97	20.9	293.9	40.69	6.6	8.83611e-08
High	A5PLN9	TRAPPC13	Trafficking protein particle complex subunit 13 OS=Homo sapiens OX=9606 GN=TRAPPC13 PE=1 SV=2	19	3	49	3	417	46.5	5.6	145.56	15.66	3.97	19.9	234.3	56.34	8.78	0.0029749
High	Q969S9	GFM2	Ribosome-releasing factor 2, mitochondrial OS=Homo sapiens OX=9606 GN=GFM2 PE=1 SV=1	18	7	122	7	779	86.5	6.51	365.45	15.492	3.95	119.9	28.6	3.83	93.3	0.000882149
High	Q96DF8	ESS2	Splicing factor ESS-2 homolog OS=Homo sapiens OX=9606 GN=ESS2 PE=1 SV=1	14	4	45	4	476	52.5	7.56	156.13	14.769	3.88	36.8	258.9	17.15	82.47	5.75469e-07
High	Q8NFQ8	TOR1AIP2	Torsin-1A-interacting protein 2 OS=Homo sapiens OX=9606 GN=TOR1AIP2 PE=1 SV=1	6	2	16	2	470	51.2	4.96	41.1	14.149	3.82	36.5	206.8	26.68	61.31	0.00524579
High	P27986	PIK3R1	Phosphatidylinositol 3-kinase regulatory subunit alpha OS=Homo sapiens OX=9606 GN=PIK3R1 PE=1 SV=2	7	2	35	2	724	83.5	6.16	103.38	14.055	3.81	62.8	298.8	59.12		0.00808578
High	O43765	SGTA	Small glutamine-rich tetratricopeptide repeat-containing protein alpha OS=Homo sapiens OX=9606 GN=SGTA PE=1 SV=1	9	2	2	2	313	34	4.87	4.21	13.675	3.77	20.5	280.9	26.34		0.000508339
High	Q9NP77	SSU72	RNA polymerase II subunit A C-terminal domain phosphatase SSU72 OS=Homo sapiens OX=9606 GN=SSU72 PE=1 SV=1	18	3	13	3	194	22.6	5.33	25.32	13.596	3.77	9.9	270	18.06	81.57	1.1522e-07
High	P51668	UBE2D1	Ubiquitin-conjugating enzyme E2 D1 OS=Homo sapiens OX=9606 GN=UBE2D1 PE=1 SV=1	38	3	199	2	147	16.6	7.42	760.41	12.601	3.66	9.4	138.6	55.82	3.38	0.00111114
High	P84243	H3-3A	Histone H3.3 OS=Homo sapiens OX=9606 GN=H3-3A PE=1 SV=2	43	5	395	1	136	15.3	11.27	1279.62	12.128	3.6	20.8	246.8	25.05	10.98	1.9721e-07
High	Q9UBM7	DHCR7	7-dehydrocholesterol reductase OS=Homo sapiens OX=9606 GN=DHCR7 PE=1 SV=1	9	3	54	3	475	54.5	8.7	140.5	12.065	3.59	41.3	215.9	20.04	26.89	0.000202834
High	O14715	RGPD8	RANBP2-like and GRIP domain-containing protein 8 OS=Homo sapiens OX=9606 GN=RGPD8 PE=1 SV=2	17	18	281	2	1765	198.9	6.49	696.85	11.669	3.54	50.7	299.6	12.48	6.58	0.00280622
High	Q13111	CHAF1A	Chromatin assembly factor 1 subunit A OS=Homo sapiens OX=9606 GN=CHAF1A PE=1 SV=3	8	3	18	3	956	106.8	5.94	58.64	11.444	3.52	79.6	203.4	44.98	108.58	0.00340617
High	O00161	SNAP23	Synaptosomal-associated protein 23 OS=Homo sapiens OX=9606 GN=SNAP23 PE=1 SV=1	27	3	18	3	211	23.3	5.01	42.98	11.3	3.5	90.5	90.7	11.48	80.2	0.00347711
High	P63218	GNG5	Guanine nucleotide-binding protein G(I)/G(S)/G(O) subunit gamma-5 OS=Homo sapiens OX=9606 GN=GNG5 PE=1 SV=3	56	2	69	2	68	7.3	9.85	251.75	11.042	3.46	49.9	223.4	3.55	4.71	0.000218494
High	Q15363	TMED2	Transmembrane emp24 domain-containing protein 2 OS=Homo sapiens OX=9606 GN=TMED2 PE=1 SV=1	39	5	64	5	201	22.7	5.17	155.15	11.029	3.46	68.8	119.9	43.7	51.33	0.00195331
High	P33527	ABCC1	Multidrug resistance-associated protein 1 OS=Homo sapiens OX=9606 GN=ABCC1 PE=1 SV=3	9	6	57	6	1531	171.5	7.11	158.39	11.015	3.46	76.2	133.2	24.06	71.98	0.00458254
High	Q9GZY8	MFF	Mitochondrial fission factor OS=Homo sapiens OX=9606 GN=MFF PE=1 SV=1	9	2	2	2	342	38.4	8.95	5.38	10.922	3.45	23	250.7	18.64	2.01	8.45462e-07
High	Q99720	SIGMAR1	Sigma non-opioid intracellular receptor 1 OS=Homo sapiens OX=9606 GN=SIGMAR1 PE=1 SV=1	29	3	89	3	223	25.1	5.96	434.2	10.663	3.41	32.2	305	24.9	30.39	0.000102118
High	Q8NHM5	KDM2B	Lysine-specific demethylase 2B OS=Homo sapiens OX=9606 GN=KDM2B PE=1 SV=1	2	2	8	2	1336	152.5	8.56	7.42	10.377	3.38	39.9	258	3.98	76.28	0.00239422
High	Q6JQN1	ACAD10	Acyl-CoA dehydrogenase family member 10 OS=Homo sapiens OX=9606 GN=ACAD10 PE=1 SV=1	3	2	2	2	1059	118.8	8.06	3.89	9.652	3.27	21.1	276.2	29.49	46.04	0.0010402
High	Q71DI3	HIST2H3A	Histone H3.2 OS=Homo sapiens OX=9606 GN=HIST2H3A PE=1 SV=3	43	5	1133	1	136	15.4	11.27	4534.02	9.312	3.22	12.6	251.3	45.2	14.2	6.70432e-09
High	Q9NVM4	PRMT7	Protein arginine N-methyltransferase 7 OS=Homo sapiens OX=9606 GN=PRMT7 PE=1 SV=1	6	2	3	2	692	78.4	5.57	2.84	9.038	3.18	75.6	207	19.08		0.00922748
High	P60468	SEC61B	Protein transport protein Sec61 subunit beta OS=Homo sapiens OX=9606 GN=SEC61B PE=1 SV=2	51	4	17	4	96	10	11.56	44.39	8.817	3.14	8.3	330.4	15.68	64.75	0.00163928
High	Q6PEW1	ZCCHC12	Zinc finger CCHC domain-containing protein 12 OS=Homo sapiens OX=9606 GN=ZCCHC12 PE=1 SV=2	45	13	84	13	402	45.3	6.18	247.99	8.446	3.08	25.7	422.4	21.42	14.67	9.9752e-06
High	Q9NZU5	LMCD1	LIM and cysteine-rich domains protein 1 OS=Homo sapiens OX=9606 GN=LMCD1 PE=1 SV=1	19	4	14	4	365	40.8	7.93	31.69	7.851	2.97	49.7	238.1	5.55	44.4	0.00325351
High	P46779	RPL28	60S ribosomal protein L28 OS=Homo sapiens OX=9606 GN=RPL28 PE=1 SV=3	30	7	115	7	137	15.7	12.02	214.56	7.702	2.95	83.6	119.3	16.87	8.43	3.08466e-05
High	Q14746	COG2	Conserved oligomeric Golgi complex subunit 2 OS=Homo sapiens OX=9606 GN=COG2 PE=1 SV=1	32	10	55	10	738	83.2	6.62	164.67	7.631	2.93	101.8	71.6	41.28	49.7	0.00923493
High	P62380	TBPL1	TATA box-binding protein-like protein 1 OS=Homo sapiens OX=9606 GN=TBPL1 PE=1 SV=1	34	4	48	4	186	20.9	9.54	127.63	7.606	2.93	26.2	105.6	34.61	99.71	0.00522947
High	Q9H9H4	VPS37B	Vacuolar protein sorting-associated protein 37B OS=Homo sapiens OX=9606 GN=VPS37B PE=1 SV=1	29	5	87	5	285	31.3	7.34	245	7.603	2.93	63.8	158.7	11.96	17.53	0.00449014
High	Q9BWH2	FUNDC2	FUN14 domain-containing protein 2 OS=Homo sapiens OX=9606 GN=FUNDC2 PE=1 SV=2	13	2	9	2	189	20.7	9.73	22.64	7.508	2.91	109.1	99.6	26.77	29.72	0.00484236
High	P31946	YWHAB	14-3-3 protein beta/alpha OS=Homo sapiens OX=9606 GN=YWHAB PE=1 SV=3	57	16	383	12	246	28.1	4.83	1256.96	7.184	2.84	78.2	142.3	13.46	7.34	0.00013764
High	Q13889	GTF2H3	General transcription factor IIH subunit 3 OS=Homo sapiens OX=9606 GN=GTF2H3 PE=1 SV=2	18	3	31	3	308	34.4	7.02	63.86	6.945	2.8	35.5	205.8	25.41	81.14	0.00547419
High	P13645	KRT10	Keratin, type I cytoskeletal 10 OS=Homo sapiens OX=9606 GN=KRT10 PE=1 SV=6	61	36	1810	33	584	58.8	5.21	6260.97	6.704	2.75	54.2	163	30.43	5.29	7.13723e-08
High	O75044	SRGAP2	SLIT-ROBO Rho GTPase-activating protein 2 OS=Homo sapiens OX=9606 GN=SRGAP2 PE=1 SV=3	16	10	68	10	1071	120.8	6.7	180.85	6.701	2.74	41.8	215.3	19.93	54.7	0.0069564
High	Q14657	LAGE3	EKC/KEOPS complex subunit LAGE3 OS=Homo sapiens OX=9606 GN=LAGE3 PE=1 SV=2	42	3	97	3	143	14.8	8.63	272.28	6.426	2.68	105.3	164.2	22.67	59.51	0.00920455
High	O00233	PSMD9	26S proteasome non-ATPase regulatory subunit 9 OS=Homo sapiens OX=9606 GN=PSMD9 PE=1 SV=3	27	5	80	5	223	24.7	6.95	231.45	6.204	2.63	73.3	112.2	17.25	65.91	0.00936101
High	P35908	KRT2	Keratin, type II cytoskeletal 2 epidermal OS=Homo sapiens OX=9606 GN=KRT2 PE=1 SV=2	77	41	865	34	639	65.4	8	2641.8	6.098	2.61	61.5	237.3	58.21	15.25	4.51232e-07
High	Q5VWZ2	LYPLAL1	Lysophospholipase-like protein 1 OS=Homo sapiens OX=9606 GN=LYPLAL1 PE=1 SV=3	46	9	168	9	237	26.3	7.84	480.58	5.832	2.54	95	84.6	12.36	9.86	0.00355415
High	Q9H444	CHMP4B	Charged multivesicular body protein 4b OS=Homo sapiens OX=9606 GN=CHMP4B PE=1 SV=1	23	5	120	5	224	24.9	4.82	275.87	5.817	2.54	22.5	219.9	31.08	19.58	0.00561188
High	P61956	SUMO2	Small ubiquitin-related modifier 2 OS=Homo sapiens OX=9606 GN=SUMO2 PE=1 SV=3	27	3	70	2	95	10.9	5.5	192.72	5.581	2.48	57.5	283.6	14.85	11	0.000270002
High	Q6UN15	FIP1L1	Pre-mRNA 3'-end-processing factor FIP1 OS=Homo sapiens OX=9606 GN=FIP1L1 PE=1 SV=1	45	15	255	15	594	66.5	5.59	865.99	5.125	2.36	35.6	162.2	21.85	2.68	0.00062704
High	P16104	H2AFX	Histone H2AX OS=Homo sapiens OX=9606 GN=H2AFX PE=1 SV=2	52	7	1082	1	143	15.1	10.74	3571.65	5.094	2.35	40.1	238.6	18.88	8.67	8.14273e-06
High	P35527	KRT9	Keratin, type I cytoskeletal 9 OS=Homo sapiens OX=9606 GN=KRT9 PE=1 SV=3	86	35	1115	35	623	62	5.24	4216.07	5.056	2.34	36.8	240.8	79.97	41.29	6.49114e-06
High	Q15056	EIF4H	Eukaryotic translation initiation factor 4H OS=Homo sapiens OX=9606 GN=EIF4H PE=1 SV=5	48	10	485	10	248	27.4	7.23	1786.84	5.052	2.34	52.7	184	22.88	5.47	4.03978e-05
High	Q9Y5S9	RBM8A	RNA-binding protein 8A OS=Homo sapiens OX=9606 GN=RBM8A PE=1 SV=1	56	5	165	5	174	19.9	5.72	619.84	4.919	2.3	56.9	195.7	0.79	32.25	0.00178464
High	Q5QNW6	HIST2H2BF	Histone H2B type 2-F OS=Homo sapiens OX=9606 GN=HIST2H2BF PE=1 SV=3	45	8	1998	8	126	13.9	10.32	5215.78	4.9	2.29	82	179	8.41	12.4	1.02436e-05
High	O43181	NDUFS4	NADH dehydrogenase [ubiquinone] iron-sulfur protein 4, mitochondrial OS=Homo sapiens OX=9606 GN=NDUFS4 PE=1 SV=1	47	8	86	8	175	20.1	10.3	220.32	4.549	2.19	124.5	72.8	2.4	43.82	0.000835495
High	Q8WXF1	PSPC1	Paraspeckle component 1 OS=Homo sapiens OX=9606 GN=PSPC1 PE=1 SV=1	56	19	385	19	523	58.7	6.67	1211.77	4.547	2.18	42.1	209.3	19.49	5.2	0.000131687
High	P13647	KRT5	Keratin, type II cytoskeletal 5 OS=Homo sapiens OX=9606 GN=KRT5 PE=1 SV=3	40	23	167	13	590	62.3	7.74	329.21	4.517	2.18	26.3	222.5	60.33	35.98	0.00378223
High	Q01085	TIAL1	Nucleolysin TIAR OS=Homo sapiens OX=9606 GN=TIAL1 PE=1 SV=1	40	10	234	6	375	41.6	7.74	694.54	4.448	2.15	110.1	105.4	5.89	3.35	0.00194552
High	P61978	HNRNPK	Heterogeneous nuclear ribonucleoprotein K OS=Homo sapiens OX=9606 GN=HNRNPK PE=1 SV=1	62	26	1544	2	463	50.9	5.54	5255.09	4.43	2.15	51.3	213.7	17.67	3.8	0.00198385
High	Q7Z794	KRT77	Keratin, type II cytoskeletal 1b OS=Homo sapiens OX=9606 GN=KRT77 PE=2 SV=3	7	4	153	3	578	61.9	5.99	384.21	4.429	2.15	50.7	207.1	73.3	22.31	0.00217007
High	P43307	SSR1	Translocon-associated protein subunit alpha OS=Homo sapiens OX=9606 GN=SSR1 PE=1 SV=3	30	5	69	5	286	32.2	4.49	148.9	4.391	2.13	116.4	72.4	0.36	21.65	0.00168533
High	P62266	RPS23	40S ribosomal protein S23 OS=Homo sapiens OX=9606 GN=RPS23 PE=1 SV=3	49	7	334	7	143	15.8	10.49	914.93	4.376	2.13	98.7	109.1	11.5	7.14	6.05677e-05
High	Q8IXB1	DNAJC10	DnaJ homolog subfamily C member 10 OS=Homo sapiens OX=9606 GN=DNAJC10 PE=1 SV=2	26	16	198	16	793	91	7.18	434.79	4.371	2.13	88.6	149.2	1.23	2.08	0.00486583
High	Q9GZZ9	UBA5	Ubiquitin-like modifier-activating enzyme 5 OS=Homo sapiens OX=9606 GN=UBA5 PE=1 SV=1	31	7	156	7	404	44.8	4.84	526.88	4.342	2.12	79.2	52.4	7.43	19.2	0.00495671
High	O60524	NEMF	Nuclear export mediator factor NEMF OS=Homo sapiens OX=9606 GN=NEMF PE=1 SV=4	10	7	133	7	1076	122.9	6.35	332.4	4.294	2.1	4.6	241.1	20.35	82.73	0.000272925
High	P11021	HSPA5	Endoplasmic reticulum chaperone BiP OS=Homo sapiens OX=9606 GN=HSPA5 PE=1 SV=2	72	43	1388	41	654	72.3	5.16	4033.29	4.283	2.1	73.8	246.1	3.45	13.17	6.51781e-05
High	Q9HCU5	PREB	Prolactin regulatory element-binding protein OS=Homo sapiens OX=9606 GN=PREB PE=1 SV=2	26	6	54	6	417	45.4	7.88	167.13	4.202	2.07	59	202.9	18.44	78.63	0.000197818
High	O43818	RRP9	U3 small nucleolar RNA-interacting protein 2 OS=Homo sapiens OX=9606 GN=RRP9 PE=1 SV=1	46	15	410	15	475	51.8	7.85	1609.79	4.178	2.06	55.7	174.7	5.97	9.48	0.00283111
High	P26368	U2AF2	Splicing factor U2AF 65 kDa subunit OS=Homo sapiens OX=9606 GN=U2AF2 PE=1 SV=4	56	19	1120	19	475	53.5	9.09	4258.02	4.175	2.06	48.4	217.7	19.58	6.48	9.08441e-05
High	P68431	H3C1	Histone H3.1 OS=Homo sapiens OX=9606 GN=H3C1 PE=1 SV=2	43	5	1161	1	136	15.4	11.12	4406.02	4.12	2.04	84.3	105.1	22.03	15.24	0.000107761
High	P02545	LMNA	Prelamin-A/C OS=Homo sapiens OX=9606 GN=LMNA PE=1 SV=1	71	61	2185	3	664	74.1	7.02	6455.65	3.992	2	57.8	164	8.97	16.43	0.00016036
High	O94855	SEC24D	Protein transport protein Sec24D OS=Homo sapiens OX=9606 GN=SEC24D PE=1 SV=2	31	18	177	16	1032	112.9	7.25	461.15	3.855	1.95	71.7	242.8	15.72	22.42	0.00779671
High	Q13148	TARDBP	TAR DNA-binding protein 43 OS=Homo sapiens OX=9606 GN=TARDBP PE=1 SV=1	60	13	516	13	414	44.7	6.19	1854.68	3.796	1.92	92.3	136.3	5.4	11.19	0.000264923
High	O95232	LUC7L3	Luc7-like protein 3 OS=Homo sapiens OX=9606 GN=LUC7L3 PE=1 SV=2	41	15	643	15	432	51.4	9.79	2201.99	3.617	1.85	87.2	140.9	8.96	22.06	0.000315395
High	O14654	IRS4	Insulin receptor substrate 4 OS=Homo sapiens OX=9606 GN=IRS4 PE=1 SV=1	50	38	705	38	1257	133.7	8.44	1952.72	3.583	1.84	73.7	213.6	17.05	5.6	0.00136332
High	P04264	KRT1	Keratin, type II cytoskeletal 1 OS=Homo sapiens OX=9606 GN=KRT1 PE=1 SV=6	67	45	1793	40	644	66	8.12	5805.11	3.492	1.8	54.7	217.2	50.87	22.93	0.00078409
High	P13667	PDIA4	Protein disulfide-isomerase A4 OS=Homo sapiens OX=9606 GN=PDIA4 PE=1 SV=2	70	56	1474	55	645	72.9	5.07	4511.56	3.412	1.77	71.4	197.6	11.67	9.15	0.00101622
High	P08779	KRT16	Keratin, type I cytoskeletal 16 OS=Homo sapiens OX=9606 GN=KRT16 PE=1 SV=4	64	26	246	15	473	51.2	5.05	601.94	3.378	1.76	77.7	179.7	21.47	57.69	0.00675288
High	Q05519	SRSF11	Serine/arginine-rich splicing factor 11 OS=Homo sapiens OX=9606 GN=SRSF11 PE=1 SV=1	18	6	211	6	484	53.5	10.52	538.86	3.282	1.71	57.8	160.2	13.02	13.53	0.00798168
High	P31040	SDHA	Succinate dehydrogenase [ubiquinone] flavoprotein subunit, mitochondrial OS=Homo sapiens OX=9606 GN=SDHA PE=1 SV=2	60	25	761	25	664	72.6	7.39	2933.08	3.22	1.69	65.2	183.1	18.59	21.79	0.001872
High	Q96K17	BTF3L4	Transcription factor BTF3 homolog 4 OS=Homo sapiens OX=9606 GN=BTF3L4 PE=1 SV=1	77	9	484	9	158	17.3	6.35	2020.62	3.218	1.69	62.6	203.2	25.27	6.92	0.00203394
High	P18085	ARF4	ADP-ribosylation factor 4 OS=Homo sapiens OX=9606 GN=ARF4 PE=1 SV=3	82	15	802	11	180	20.5	7.14	2714.53	3.163	1.66	67.2	159.8	17.3	15.39	0.00644236
High	Q9Y4L1	HYOU1	Hypoxia up-regulated protein 1 OS=Homo sapiens OX=9606 GN=HYOU1 PE=1 SV=1	55	42	1106	42	999	111.3	5.22	3554.01	3.009	1.59	75.2	207.6	13.71	11.17	0.00379852
High	P05204	HMGN2	Non-histone chromosomal protein HMG-17 OS=Homo sapiens OX=9606 GN=HMGN2 PE=1 SV=3	53	7	897	7	90	9.4	9.99	2922.69	2.954	1.56	164.7	95	33.2	58.77	0.00454924
High	Q00325-2	SLC25A3	Isoform B of Phosphate carrier protein, mitochondrial OS=Homo sapiens OX=9606 GN=SLC25A3	61	20	649	20	361	39.9	9.36	1946.75	2.882	1.53	45.7	164.3	12.18	9.11	0.00577342
High	P14625	HSP90B1	Endoplasmin OS=Homo sapiens OX=9606 GN=HSP90B1 PE=1 SV=1	61	48	1221	43	803	92.4	4.84	3925.48	2.869	1.52	72.9	113.5	1.99	7.19	0.00602032
High	P30533	LRPAP1	Alpha-2-macroglobulin receptor-associated protein OS=Homo sapiens OX=9606 GN=LRPAP1 PE=1 SV=1	51	19	419	19	357	41.4	8.78	1280.58	2.837	1.5	74.6	183.6	5.07	9.65	0.00699932
High	Q53GQ0	HSD17B12	Very-long-chain 3-oxoacyl-CoA reductase OS=Homo sapiens OX=9606 GN=HSD17B12 PE=1 SV=2	68	15	405	15	312	34.3	9.32	1131.55	2.763	1.47	66.3	148.7	17.19	9.22	0.00814049
High	Q96C36	PYCR2	Pyrroline-5-carboxylate reductase 2 OS=Homo sapiens OX=9606 GN=PYCR2 PE=1 SV=1	56	15	422	14	320	33.6	7.77	1186.72	0.52	-0.94	137.7	48.4	30.77	13.57	0.00839945
High	Q9BSH4	TACO1	Translational activator of cytochrome c oxidase 1 OS=Homo sapiens OX=9606 GN=TACO1 PE=1 SV=1	55	10	330	10	297	32.5	8.13	1105.08	0.507	-0.98	155.9	67.3	8.83	13.59	0.0077821
High	Q92526	CCT6B	T-complex protein 1 subunit zeta-2 OS=Homo sapiens OX=9606 GN=CCT6B PE=1 SV=5	13	7	188	1	530	57.8	7.24	535.78	0.504	-0.99	92.2	46.4	4.82	10.64	0.00523151
High	Q8IUR0	TRAPPC5	Trafficking protein particle complex subunit 5 OS=Homo sapiens OX=9606 GN=TRAPPC5 PE=1 SV=1	35	4	81	4	188	20.8	9.66	294.66	0.491	-1.03	138.4	8.2	30.95	161.85	0.00517297
High	P33993	MCM7	DNA replication licensing factor MCM7 OS=Homo sapiens OX=9606 GN=MCM7 PE=1 SV=4	75	38	1290	38	719	81.3	6.46	3979.86	0.487	-1.04	106.9	55.3	4.82	4.47	0.00562628
High	Q96P16	RPRD1A	Regulation of nuclear pre-mRNA domain-containing protein 1A OS=Homo sapiens OX=9606 GN=RPRD1A PE=1 SV=1	73	22	572	16	312	35.7	7.55	1871.36	0.46	-1.12	146.6	36.9	5.49	74.45	0.00316082
High	Q00688	FKBP3	Peptidyl-prolyl cis-trans isomerase FKBP3 OS=Homo sapiens OX=9606 GN=FKBP3 PE=1 SV=1	65	19	739	19	224	25.2	9.28	2519.72	0.452	-1.15	135.2	61.3	14.1	30.14	0.0026579
High	P49736	MCM2	DNA replication licensing factor MCM2 OS=Homo sapiens OX=9606 GN=MCM2 PE=1 SV=4	52	37	951	37	904	101.8	5.52	2924.36	0.449	-1.16	106.8	44.7	1.96	15.6	0.00247962
High	Q8WW22	DNAJA4	DnaJ homolog subfamily A member 4 OS=Homo sapiens OX=9606 GN=DNAJA4 PE=1 SV=1	8	5	87	5	397	44.8	7.59	319.52	0.442	-1.18	144.3	69.2	1.65	63.06	0.00189941
High	P53803	POLR2K	DNA-directed RNA polymerases I, II, and III subunit RPABC4 OS=Homo sapiens OX=9606 GN=POLR2K PE=1 SV=1	45	3	61	3	58	7	9.06	148.58	0.439	-1.19	131.5	28.3	24.76	59	0.00797545
High	Q9Y4Z0	LSM4	U6 snRNA-associated Sm-like protein LSm4 OS=Homo sapiens OX=9606 GN=LSM4 PE=1 SV=1	48	6	257	6	139	15.3	9.99	668.41	0.436	-1.2	152.5	52.2	24.92	29.71	0.00158761
High	P62857	RPS28	40S ribosomal protein S28 OS=Homo sapiens OX=9606 GN=RPS28 PE=1 SV=1	61	9	551	9	69	7.8	10.7	1622.91	0.425	-1.23	109.7	67.4	4.02	8.21	0.00139554
High	P0CG12	DERPC	Decreased expression in renal and prostate cancer protein OS=Homo sapiens OX=9606 GN=DERPC PE=1 SV=1	7	3	31	3	524	51.4	12.41	45.54	0.422	-1.24	147.8	15.9	21.34	137.8	0.00963787
High	Q9Y4C2	TCAF1	TRPM8 channel-associated factor 1 OS=Homo sapiens OX=9606 GN=TCAF1 PE=1 SV=3	27	14	262	14	921	102.1	6.54	659.81	0.41	-1.29	114.3	50.4	10.14	30.26	0.0075155
High	P63173	RPL38	60S ribosomal protein L38 OS=Homo sapiens OX=9606 GN=RPL38 PE=1 SV=2	57	6	395	6	70	8.2	10.1	836.06	0.409	-1.29	146.1	60.9	5.38	20.2	0.00091076
High	Q8WUR7	C15orf40	UPF0235 protein C15orf40 OS=Homo sapiens OX=9606 GN=C15orf40 PE=1 SV=2	53	6	159	6	153	16.3	9.83	403.71	0.408	-1.29	124.2	63.9	11.23	6.55	0.00498689
High	P60866	RPS20	40S ribosomal protein S20 OS=Homo sapiens OX=9606 GN=RPS20 PE=1 SV=1	29	5	274	5	119	13.4	9.94	727.15	0.406	-1.3	124.2	62	1.53	27.3	0.000848095
High	Q14141	SEPTIN6	Septin-6 OS=Homo sapiens OX=9606 GN=SEPTIN6 PE=1 SV=4	40	15	370	6	434	49.7	6.67	1305.21	0.405	-1.3	133.3	55.3	6.88	21.61	0.00809772
High	Q9UG63	ABCF2	ATP-binding cassette sub-family F member 2 OS=Homo sapiens OX=9606 GN=ABCF2 PE=1 SV=2	39	19	336	19	623	71.2	7.37	718.14	0.4	-1.32	120.7	17	2.85	59.06	0.000979268
High	Q9P016	THYN1	Thymocyte nuclear protein 1 OS=Homo sapiens OX=9606 GN=THYN1 PE=1 SV=1	41	7	88	7	225	25.7	9.25	209.61	0.392	-1.35	158.4	24.5	13.61	59.58	0.00623346
High	Q9Y371	SH3GLB1	Endophilin-B1 OS=Homo sapiens OX=9606 GN=SH3GLB1 PE=1 SV=1	33	8	122	8	365	40.8	6.04	340.07	0.388	-1.37	157.6	47.7	7.39	15.13	0.00398105
High	O60869	EDF1	Endothelial differentiation-related factor 1 OS=Homo sapiens OX=9606 GN=EDF1 PE=1 SV=1	50	12	358	12	148	16.4	9.95	736.4	0.386	-1.37	159.1	41.1	15.96	26.6	0.000427254
High	Q15382	RHEB	GTP-binding protein Rheb OS=Homo sapiens OX=9606 GN=RHEB PE=1 SV=1	34	6	89	6	184	20.5	5.92	251.64	0.378	-1.4	115	24.5	12.33	29.82	0.00642042
High	P35080-2	PFN2	Isoform IIb of Profilin-2 OS=Homo sapiens OX=9606 GN=PFN2	34	5	107	2	140	15.1	6.1	238.48	0.377	-1.41	88.1	45.8	6.72	17.62	0.00499919
High	P35749	MYH11	Myosin-11 OS=Homo sapiens OX=9606 GN=MYH11 PE=1 SV=3	11	18	235	2	1972	227.2	5.5	605.77	0.371	-1.43	31.8	305.2	28.1	86.63	0.00263936
High	Q9BVS4	RIOK2	Serine/threonine-protein kinase RIO2 OS=Homo sapiens OX=9606 GN=RIOK2 PE=1 SV=2	11	3	16	3	552	63.2	5.94	37.44	0.343	-1.54	130.8	18.2	14.05	106.11	0.00333589
High	Q9HBM1	SPC25	Kinetochore protein Spc25 OS=Homo sapiens OX=9606 GN=SPC25 PE=1 SV=1	31	4	25	4	224	26.1	8	77.6	0.342	-1.55	168.3	15	31.66		0.009779
High	Q86WG3	ATCAY	Caytaxin OS=Homo sapiens OX=9606 GN=ATCAY PE=1 SV=2	10	2	41	2	371	42.1	4.65	79.18	0.321	-1.64	123.5	38.3	4.68	37.73	0.00144433
High	O75616	ERAL1	GTPase Era, mitochondrial OS=Homo sapiens OX=9606 GN=ERAL1 PE=1 SV=2	42	10	170	10	437	48.3	8.84	466.47	0.32	-1.64	155.4	8	11.89	112.09	0.00182553
High	P53611	RABGGTB	Geranylgeranyl transferase type-2 subunit beta OS=Homo sapiens OX=9606 GN=RABGGTB PE=1 SV=2	14	4	63	4	331	36.9	5.03	145.06	0.312	-1.68	96.8	32.5	18.08	18.03	0.000833736
High	P32321	DCTD	Deoxycytidylate deaminase OS=Homo sapiens OX=9606 GN=DCTD PE=1 SV=2	35	4	41	4	178	20	7.56	88.98	0.303	-1.72	113.7	30.6	3.51	72.05	0.00824092
High	P63220	RPS21	40S ribosomal protein S21 OS=Homo sapiens OX=9606 GN=RPS21 PE=1 SV=1	46	3	85	3	83	9.1	8.5	217.19	0.299	-1.74	128.3	20.7	5.64	82.24	0.00115371
High	Q9UHR4	BAIAP2L1	Brain-specific angiogenesis inhibitor 1-associated protein 2-like protein 1 OS=Homo sapiens OX=9606 GN=BAIAP2L1 PE=1 SV=2	20	6	30	6	511	56.8	8.68	93.76	0.284	-1.81	164.8	35.5	18.53		0.00251195
High	Q9Y5V0	ZNF706	Zinc finger protein 706 OS=Homo sapiens OX=9606 GN=ZNF706 PE=1 SV=1	26	2	30	2	76	8.5	10.01	58.73	0.283	-1.82	125.2	35.7	6.47	18.44	0.000516494
High	Q9Y316	MEMO1	Protein MEMO1 OS=Homo sapiens OX=9606 GN=MEMO1 PE=1 SV=1	37	6	61	6	297	33.7	7.14	172.6	0.28	-1.84	130.9	21.7	2.97	104.58	0.00436034
High	Q8WVM0	TFB1M	Dimethyladenosine transferase 1, mitochondrial OS=Homo sapiens OX=9606 GN=TFB1M PE=1 SV=1	14	4	4	4	346	39.5	9.26	6.85	0.265	-1.92	117.7	18.4	4.51		0.00969346
High	Q9UDY4	DNAJB4	DnaJ homolog subfamily B member 4 OS=Homo sapiens OX=9606 GN=DNAJB4 PE=1 SV=1	22	5	93	4	337	37.8	8.5	273.51	0.26	-1.94	141.5	35.9	20.73	118.85	0.00019135
High	P20336	RAB3A	Ras-related protein Rab-3A OS=Homo sapiens OX=9606 GN=RAB3A PE=1 SV=1	30	6	41	4	220	25	5.03	90.63	0.25	-2	132.3	21	35.18	108.32	0.00643001
High	Q9H000	MKRN2	Probable E3 ubiquitin-protein ligase makorin-2 OS=Homo sapiens OX=9606 GN=MKRN2 PE=1 SV=2	26	5	44	5	416	46.9	7.61	104.79	0.243	-2.04	169.8	18.2	13.76	31.94	0.00188095
High	Q9UGM6	WARS2	Tryptophan--tRNA ligase, mitochondrial OS=Homo sapiens OX=9606 GN=WARS2 PE=1 SV=1	24	4	36	4	360	40.1	9.28	90.04	0.241	-2.05	51	30.5	14.65	130.38	0.00955417
High	P49069	CAMLG	Calcium signal-modulating cyclophilin ligand OS=Homo sapiens OX=9606 GN=CAMLG PE=1 SV=1	14	2	10	2	296	32.9	8.05	19.82	0.221	-2.18	174.7	37.5	15.33		0.0018206
High	Q9NXE8	CWC25	Pre-mRNA-splicing factor CWC25 homolog OS=Homo sapiens OX=9606 GN=CWC25 PE=1 SV=1	12	3	64	3	425	49.6	10.18	163.6	0.221	-2.18	138.9	37.1	3.43	107.54	0.00269991
High	Q15032	R3HDM1	R3H domain-containing protein 1 OS=Homo sapiens OX=9606 GN=R3HDM1 PE=1 SV=3	3	2	9	2	1099	120.6	8.75	25.69	0.219	-2.19	133.1	28.5	15.01		9.95585e-05
High	Q9H0G5	NSRP1	Nuclear speckle splicing regulatory protein 1 OS=Homo sapiens OX=9606 GN=NSRP1 PE=1 SV=1	7	3	34	3	558	66.4	8.84	75.48	0.217	-2.2	187	46.6	22.13	68.45	0.00336863
High	P00390	GSR	Glutathione reductase, mitochondrial OS=Homo sapiens OX=9606 GN=GSR PE=1 SV=2	55	16	281	16	522	56.2	8.5	839.83	0.209	-2.26	187.5	10.3	30.94	59.96	1.65973e-07
High	Q9BUP3-3	HTATIP2	Isoform 3 of Oxidoreductase HTATIP2 OS=Homo sapiens OX=9606 GN=HTATIP2	16	3	24	3	276	30.1	8.38	65.91	0.209	-2.26	136.4	12.9	39.1	32.53	0.00908206
High	Q13546	RIPK1	Receptor-interacting serine/threonine-protein kinase 1 OS=Homo sapiens OX=9606 GN=RIPK1 PE=1 SV=3	8	2	2	2	671	75.9	6.33	4.82	0.195	-2.36	137	26.7	19.55		0.000401729
High	P22830	FECH	Ferrochelatase, mitochondrial OS=Homo sapiens OX=9606 GN=FECH PE=1 SV=2	12	3	15	3	423	47.8	8.73	41.03	0.181	-2.47	35.5	46.9	145.95	31.21	0.00527872
High	P16083	NQO2	Ribosyldihydronicotinamide dehydrogenase [quinone] OS=Homo sapiens OX=9606 GN=NQO2 PE=1 SV=5	24	3	41	3	231	25.9	6.29	113.62	0.173	-2.53	111.7	40	15.09	54.42	0.00489886
High	Q9NWW5	CLN6	Ceroid-lipofuscinosis neuronal protein 6 OS=Homo sapiens OX=9606 GN=CLN6 PE=1 SV=1	11	2	21	2	311	35.9	8.87	16.43	0.161	-2.63	146.8	17.7	9.57	51.02	0.000190253
High	Q8NBP0	TTC13	Tetratricopeptide repeat protein 13 OS=Homo sapiens OX=9606 GN=TTC13 PE=2 SV=3	4	2	2	2	860	96.8	7.01	3.65	0.137	-2.87	134	18.3	54.54	1.75	0.00236017
High	Q5VZL5	ZMYM4	Zinc finger MYM-type protein 4 OS=Homo sapiens OX=9606 GN=ZMYM4 PE=1 SV=1	10	7	77	7	1548	172.7	6.84	176.34	0.132	-2.93	152.9	21.9	12.87	62.55	4.51628e-05
High	P46199	MTIF2	Translation initiation factor IF-2, mitochondrial OS=Homo sapiens OX=9606 GN=MTIF2 PE=1 SV=2	4	2	4	2	727	81.3	7.15	8.05	0.098	-3.35	212.8	18.2	9.45	15.76	2.52548e-05
High	Q6P5R6	RPL22L1	60S ribosomal protein L22-like 1 OS=Homo sapiens OX=9606 GN=RPL22L1 PE=1 SV=2	39	3	127	3	122	14.6	9.38	371.44	0.094	-3.41	78.4	4.3	14.41	60.88	2.28855e-09
High	Q15003	NCAPH	Condensin complex subunit 2 OS=Homo sapiens OX=9606 GN=NCAPH PE=1 SV=3	22	9	61	9	741	82.5	5.06	173.14	0.063	-3.99	176.6	8.3	5.44	80.49	7.69778e-08
High	Q9BV10	ALG12	Dol-P-Man:Man(7)GlcNAc(2)-PP-Dol alpha-1,6-mannosyltransferase OS=Homo sapiens OX=9606 GN=ALG12 PE=1 SV=1	9	2	17	2	488	54.6	9.58	49.36	0.012	-6.43	109.8	1.2	7.36		1e-17
High	Q8N1B4	VPS52	Vacuolar protein sorting-associated protein 52 homolog OS=Homo sapiens OX=9606 GN=VPS52 PE=1 SV=1	12	5	64	5	723	82.2	5.99	172.69	0.01	-6.64	232.7	3.3	15.39	42.08	1e-17
High	Q5VZM2-2	RRAGB	Isoform 2 of Ras-related GTP-binding protein B OS=Homo sapiens OX=9606 GN=RRAGB	31	8	112	1	346	40.1	6.09	252.98	0.01	-6.64	187.4	0.4	28.57	66.92	1e-17
High	Q8IZV5	RDH10	Retinol dehydrogenase 10 OS=Homo sapiens OX=9606 GN=RDH10 PE=1 SV=1	13	3	3	3	341	38.1	7.4	3.92	0.01	-6.64	138.6	2.4	13.19		1e-17

## Sheet: Shared PE7&PE9vsNPE_upregulat
Protein FDR Confidence: Combined	Accession	Gene	Description	Coverage [%]	# Peptides	# PSMs	# Unique Peptides	# AAs	MW [kDa]	calc. pI	Abundance Ratio: (P7-cells) / (E-cells)	Abundance Ratio (log2): (P7-cells) / (E-cells)	Abundances (Grouped): E-cells	Abundances (Grouped): P7-cells	Abundances (Grouped) CV [%]: E-cells	Abundances (Grouped) CV [%]: P7-cells	Abundance Ratio P-Value: (P7-cells) / (E-cells)	Abundance Ratio: (P9-cells) / (E-cells)	Abundance Ratio (log2): (P9-cells) / (E-cells)	Abundances (Grouped): E-cells	Abundances (Grouped): P9-cells	Abundances (Grouped) CV [%]: E-cells	Abundances (Grouped) CV [%]: P9-cells	Abundance Ratio P-Value: (P9-cells) / (E-cells)
High	O15504	NUP42	Nucleoporin NUP42 OS=Homo sapiens OX=9606 GN=NUP42 PE=1 SV=1	6	2	9	2	423	44.8	9.19	7.535	2.91	19.3	243	17.64	70.39	7.74897e-05	39.538	5.31	19.3	273.5	17.64	82.23	1.53069e-10
High	O43181	NDUFS4	NADH dehydrogenase [ubiquinone] iron-sulfur protein 4, mitochondrial OS=Homo sapiens OX=9606 GN=NDUFS4 PE=1 SV=1	47	8	86	8	175	20.1	10.3	2.772	1.47	124.5	27	2.4	87.01	0.00749946	4.549	2.19	124.5	72.8	2.4	43.82	0.000835495
High	O43765	SGTA	Small glutamine-rich tetratricopeptide repeat-containing protein alpha OS=Homo sapiens OX=9606 GN=SGTA PE=1 SV=1	9	2	2	2	313	34	4.87	11.456	3.52	20.5	235.3	26.34		0.0004871	13.675	3.77	20.5	280.9	26.34		0.000508339
High	O43818	RRP9	U3 small nucleolar RNA-interacting protein 2 OS=Homo sapiens OX=9606 GN=RRP9 PE=1 SV=1	46	15	410	15	475	51.8	7.85	3.239	1.7	55.7	156.7	5.97	13	0.0023443	4.178	2.06	55.7	174.7	5.97	9.48	0.00283111
High	O60293	ZFC3H1	Zinc finger C3H1 domain-containing protein OS=Homo sapiens OX=9606 GN=ZFC3H1 PE=1 SV=3	2	2	18	2	1989	226.2	8.13	34.201	5.1	12.8	248.2	53.78	47.11	0.000100364	39.098	5.29	12.8	283.7	53.78	82.04	4.01435e-05
High	O60524	NEMF	Nuclear export mediator factor NEMF OS=Homo sapiens OX=9606 GN=NEMF PE=1 SV=4	10	7	133	7	1076	122.9	6.35	3.821	1.93	4.6	333.3	20.35	83.97	1.97892e-05	4.294	2.1	4.6	241.1	20.35	82.73	0.000272925
High	O75044	SRGAP2	SLIT-ROBO Rho GTPase-activating protein 2 OS=Homo sapiens OX=9606 GN=SRGAP2 PE=1 SV=3	16	10	68	10	1071	120.8	6.7	6.96	2.8	41.8	207.4	19.93	43.27	0.00126381	6.701	2.74	41.8	215.3	19.93	54.7	0.0069564
High	O75170	PPP6R2	Serine/threonine-protein phosphatase 6 regulatory subunit 2 OS=Homo sapiens OX=9606 GN=PPP6R2 PE=1 SV=2	15	8	88	7	966	104.9	4.87	31.13	4.96	53.6	164.3	14.65	20.92	9.04778e-07	40.899	5.35	53.6	162	14.65	12.8	8.93658e-07
High	O95232	LUC7L3	Luc7-like protein 3 OS=Homo sapiens OX=9606 GN=LUC7L3 PE=1 SV=2	41	15	643	15	432	51.4	9.79	3.823	1.93	87.2	128.6	8.96	3.19	1.95756e-05	3.617	1.85	87.2	140.9	8.96	22.06	0.000315395
High	P00395	MT-CO1	Cytochrome c oxidase subunit 1 OS=Homo sapiens OX=9606 GN=MT-CO1 PE=1 SV=1	14	4	138	4	513	57	6.7	7.478	2.9	20.9	139.3	40.69	33.56	0.0007822	15.718	3.97	20.9	293.9	40.69	6.6	8.83611e-08
High	P02545	LMNA	Prelamin-A/C OS=Homo sapiens OX=9606 GN=LMNA PE=1 SV=1	71	61	2185	3	664	74.1	7.02	3.857	1.95	57.8	154.6	8.97	4.42	1.69608e-05	3.992	2	57.8	164	8.97	16.43	0.00016036
High	P02545-7	LMNA	Myc-tagged progerin OS=Homo sapiens OX=9606 GN=LMNA	71	60	2154	2	623	70.3	6.33	60.466	5.92	4.2	251.3	61.91	5.15	1e-17	50.153	5.65	4.2	173.9	61.91	86.73	4.06342e-14
High	P04264	KRT1	Keratin, type II cytoskeletal 1 OS=Homo sapiens OX=9606 GN=KRT1 PE=1 SV=6	67	45	1793	40	644	66	8.12	3.184	1.67	54.7	148.3	50.87	63.44	0.00031043	3.492	1.8	54.7	217.2	50.87	22.93	0.00078409
High	P05204	HMGN2	Non-histone chromosomal protein HMG-17 OS=Homo sapiens OX=9606 GN=HMGN2 PE=1 SV=3	53	7	897	7	90	9.4	9.99	2.612	1.39	164.7	35	33.2	29.59	0.00386548	2.954	1.56	164.7	95	33.2	58.77	0.00454924
High	P13645	KRT10	Keratin, type I cytoskeletal 10 OS=Homo sapiens OX=9606 GN=KRT10 PE=1 SV=6	61	36	1810	33	584	58.8	5.21	6.094	2.61	54.2	210.1	30.43	50.55	2.53235e-09	6.704	2.75	54.2	163	30.43	5.29	7.13723e-08
High	P13647	KRT5	Keratin, type II cytoskeletal 5 OS=Homo sapiens OX=9606 GN=KRT5 PE=1 SV=3	40	23	167	13	590	62.3	7.74	6.481	2.7	26.3	261	60.33	58.73	1.20792e-06	4.517	2.18	26.3	222.5	60.33	35.98	0.00378223
High	P16104	H2AFX	Histone H2AX OS=Homo sapiens OX=9606 GN=H2AFX PE=1 SV=2	52	7	1082	1	143	15.1	10.74	4.568	2.19	40.1	206.4	18.88	8.48	8.89649e-07	5.094	2.35	40.1	238.6	18.88	8.67	8.14273e-06
High	P20810	CAST	Calpastatin OS=Homo sapiens OX=9606 GN=CAST PE=1 SV=4	10	4	11	4	708	76.5	5.07	83.92	6.39	43.4	76.9	97.63	0.32	5.97063e-07	45.842	5.52	43.4	51.8	97.63	56.31	1.77492e-05
High	P26368	U2AF2	Splicing factor U2AF 65 kDa subunit OS=Homo sapiens OX=9606 GN=U2AF2 PE=1 SV=4	56	19	1120	19	475	53.5	9.09	2.798	1.48	48.4	175	19.58	13.16	0.00169939	4.175	2.06	48.4	217.7	19.58	6.48	9.08441e-05
High	P30533	LRPAP1	Alpha-2-macroglobulin receptor-associated protein OS=Homo sapiens OX=9606 GN=LRPAP1 PE=1 SV=1	51	19	419	19	357	41.4	8.78	3.146	1.65	74.6	161.2	5.07	5.02	0.000365692	2.837	1.5	74.6	183.6	5.07	9.65	0.00699932
High	P31946	YWHAB	14-3-3 protein beta/alpha OS=Homo sapiens OX=9606 GN=YWHAB PE=1 SV=3	57	16	383	12	246	28.1	4.83	4.756	2.25	78.2	128.8	13.46	26.24	0.000441484	7.184	2.84	78.2	142.3	13.46	7.34	0.00013764
High	P33527	ABCC1	Multidrug resistance-associated protein 1 OS=Homo sapiens OX=9606 GN=ABCC1 PE=1 SV=3	9	6	57	6	1531	171.5	7.11	29.933	4.9	76.2	108.9	24.06	49.23	2.38476e-05	11.015	3.46	76.2	133.2	24.06	71.98	0.00458254
High	P33947	KDELR2	ER lumen protein-retaining receptor 2 OS=Homo sapiens OX=9606 GN=KDELR2 PE=1 SV=1	10	3	45	3	212	24.4	8.72	32.429	5.02	2.7	135.6	6.94	66.99	0.000268845	100	6.64	2.7	451.4	6.94	23.21	1e-17
High	P35527	KRT9	Keratin, type I cytoskeletal 9 OS=Homo sapiens OX=9606 GN=KRT9 PE=1 SV=3	86	35	1115	35	623	62	5.24	4.801	2.26	36.8	195.1	79.97	60.52	3.49318e-07	5.056	2.34	36.8	240.8	79.97	41.29	6.49114e-06
High	P35908	KRT2	Keratin, type II cytoskeletal 2 epidermal OS=Homo sapiens OX=9606 GN=KRT2 PE=1 SV=2	77	41	865	34	639	65.4	8	5.465	2.45	61.5	135.5	58.21	79.41	2.62873e-08	6.098	2.61	61.5	237.3	58.21	15.25	4.51232e-07
High	P41223	BUD31	Protein BUD31 homolog OS=Homo sapiens OX=9606 GN=BUD31 PE=1 SV=2	20	4	32	4	144	17	8.82	38.247	5.26	149.5	8.7	5.7	27.38	3.66241e-06	100	6.64	149.5	22.9	5.7	45.72	1e-17
High	P43307	SSR1	Translocon-associated protein subunit alpha OS=Homo sapiens OX=9606 GN=SSR1 PE=1 SV=3	30	5	69	5	286	32.2	4.49	3.708	1.89	116.4	39.2	0.36	10.56	0.00031725	4.391	2.13	116.4	72.4	0.36	21.65	0.00168533
High	P46779	RPL28	60S ribosomal protein L28 OS=Homo sapiens OX=9606 GN=RPL28 PE=1 SV=3	30	7	115	7	137	15.7	12.02	3.969	1.99	83.6	123	16.87	10.29	0.00112614	7.702	2.95	83.6	119.3	16.87	8.43	3.08466e-05
High	P51668	UBE2D1	Ubiquitin-conjugating enzyme E2 D1 OS=Homo sapiens OX=9606 GN=UBE2D1 PE=1 SV=1	38	3	199	2	147	16.6	7.42	12.298	3.62	9.4	176.4	55.82	11.15	0.000446659	12.601	3.66	9.4	138.6	55.82	3.38	0.00111114
High	P61978	HNRNPK	Heterogeneous nuclear ribonucleoprotein K OS=Homo sapiens OX=9606 GN=HNRNPK PE=1 SV=1	62	26	1544	2	463	50.9	5.54	3.274	1.71	51.3	170.5	17.67	23.49	0.00241888	4.43	2.15	51.3	213.7	17.67	3.8	0.00198385
High	P62266	RPS23	40S ribosomal protein S23 OS=Homo sapiens OX=9606 GN=RPS23 PE=1 SV=3	49	7	334	7	143	15.8	10.49	4.106	2.04	98.7	125.5	11.5	13.61	5.94304e-06	4.376	2.13	98.7	109.1	11.5	7.14	6.05677e-05
High	P62380	TBPL1	TATA box-binding protein-like protein 1 OS=Homo sapiens OX=9606 GN=TBPL1 PE=1 SV=1	34	4	48	4	186	20.9	9.54	5.251	2.39	26.2	381	34.61	83.36	0.000251103	7.606	2.93	26.2	105.6	34.61	99.71	0.00522947
High	P62491	RAB11A	Ras-related protein Rab-11A OS=Homo sapiens OX=9606 GN=RAB11A PE=1 SV=3	56	10	301	1	216	24.4	6.57	26.07	4.7	20.1	223.5		78.22	0.000426483	17.92	4.16	20.1	341.1		45.91	0.00268438
High	P68431	H3C1	Histone H3.1 OS=Homo sapiens OX=9606 GN=H3C1 PE=1 SV=2	43	5	1161	1	136	15.4	11.12	3.259	1.7	84.3	114.7	22.03	7.03	0.000222821	4.12	2.04	84.3	105.1	22.03	15.24	0.000107761
High	P80297	MT1X	Metallothionein-1X OS=Homo sapiens OX=9606 GN=MT1X PE=1 SV=1	67	4	51	4	61	6.1	7.96	22.179	4.47	12	285.7	16.19	56.27	0.00122789	20.805	4.38	12	267.3	16.19	26.34	0.00121097
High	P84243	H3-3A	Histone H3.3 OS=Homo sapiens OX=9606 GN=H3-3A PE=1 SV=2	43	5	395	1	136	15.3	11.27	10.194	3.35	20.8	213.9	25.05	21.46	4.67026e-08	12.128	3.6	20.8	246.8	25.05	10.98	1.9721e-07
High	Q00325-2	SLC25A3	Isoform B of Phosphate carrier protein, mitochondrial OS=Homo sapiens OX=9606 GN=SLC25A3	61	20	649	20	361	39.9	9.36	2.5	1.32	45.7	126.2	12.18	8.93	0.00631703	2.882	1.53	45.7	164.3	12.18	9.11	0.00577342
High	Q01085	TIAL1	Nucleolysin TIAR OS=Homo sapiens OX=9606 GN=TIAL1 PE=1 SV=1	40	10	234	6	375	41.6	7.74	4.058	2.02	110.1	94.2	5.89	17.92	0.000278295	4.448	2.15	110.1	105.4	5.89	3.35	0.00194552
High	Q05519	SRSF11	Serine/arginine-rich splicing factor 11 OS=Homo sapiens OX=9606 GN=SRSF11 PE=1 SV=1	18	6	211	6	484	53.5	10.52	4.235	2.08	57.8	192	13.02	10.85	1.62919e-05	3.282	1.71	57.8	160.2	13.02	13.53	0.00798168
High	Q13111	CHAF1A	Chromatin assembly factor 1 subunit A OS=Homo sapiens OX=9606 GN=CHAF1A PE=1 SV=3	8	3	18	3	956	106.8	5.94	9.255	3.21	79.6	182.4	44.98	16.47	0.00634748	11.444	3.52	79.6	203.4	44.98	108.58	0.00340617
High	Q13148	TARDBP	TAR DNA-binding protein 43 OS=Homo sapiens OX=9606 GN=TARDBP PE=1 SV=1	60	13	516	13	414	44.7	6.19	2.758	1.46	92.3	120.1	5.4	8	0.00202371	3.796	1.92	92.3	136.3	5.4	11.19	0.000264923
High	Q13889	GTF2H3	General transcription factor IIH subunit 3 OS=Homo sapiens OX=9606 GN=GTF2H3 PE=1 SV=2	18	3	31	3	308	34.4	7.02	7.2	2.85	35.5	226.5	25.41	77.22	0.000934883	6.945	2.8	35.5	205.8	25.41	81.14	0.00547419
High	Q14145	KEAP1	Kelch-like ECH-associated protein 1 OS=Homo sapiens OX=9606 GN=KEAP1 PE=1 SV=2	5	2	10	2	624	69.6	6.44	14.523	3.86	13.5	239.8	17.98	70.97	0.00533876	15.787	3.98	13.5	261.9	17.98	63.65	0.0034843
High	Q15056	EIF4H	Eukaryotic translation initiation factor 4H OS=Homo sapiens OX=9606 GN=EIF4H PE=1 SV=5	48	10	485	10	248	27.4	7.23	4.171	2.06	52.7	170.9	22.88	16.53	2.38722e-05	5.052	2.34	52.7	184	22.88	5.47	4.03978e-05
High	Q53GQ0	HSD17B12	Very-long-chain 3-oxoacyl-CoA reductase OS=Homo sapiens OX=9606 GN=HSD17B12 PE=1 SV=2	68	15	405	15	312	34.3	9.32	2.599	1.38	66.3	142.6	17.19	5.46	0.00408928	2.763	1.47	66.3	148.7	17.19	9.22	0.00814049
High	Q5SSJ5	HP1BP3	Heterochromatin protein 1-binding protein 3 OS=Homo sapiens OX=9606 GN=HP1BP3 PE=1 SV=1	14	5	48	5	553	61.2	9.67	10.123	3.34	114	22.7	8.73	81.17	0.000654177	15.774	3.98	114	47.2	8.73	50.38	0.000218206
High	Q6JQN1	ACAD10	Acyl-CoA dehydrogenase family member 10 OS=Homo sapiens OX=9606 GN=ACAD10 PE=1 SV=1	3	2	2	2	1059	118.8	8.06	6.778	2.76	21.1	194.5	29.49	33.45	0.00726056	9.652	3.27	21.1	276.2	29.49	46.04	0.0010402
High	Q6UN15	FIP1L1	Pre-mRNA 3'-end-processing factor FIP1 OS=Homo sapiens OX=9606 GN=FIP1L1 PE=1 SV=1	45	15	255	15	594	66.5	5.59	4.846	2.28	35.6	278.5	21.85	44.96	3.60293e-06	5.125	2.36	35.6	162.2	21.85	2.68	0.00062704
High	Q71DI3	HIST2H3A	Histone H3.2 OS=Homo sapiens OX=9606 GN=HIST2H3A PE=1 SV=3	43	5	1133	1	136	15.4	11.27	9.399	3.23	12.6	259.9	45.2	16.95	1.18128e-12	9.312	3.22	12.6	251.3	45.2	14.2	6.70432e-09
High	Q7Z794	KRT77	Keratin, type II cytoskeletal 1b OS=Homo sapiens OX=9606 GN=KRT77 PE=2 SV=3	7	4	153	3	578	61.9	5.99	3.698	1.89	50.7	146.8	73.3	57.18	0.000656345	4.429	2.15	50.7	207.1	73.3	22.31	0.00217007
High	Q86YZ3	HRNR	Hornerin OS=Homo sapiens OX=9606 GN=HRNR PE=1 SV=2	9	6	59	6	2850	282.2	10.04	16.917	4.08	4.8	190.4	58.82	49.62	0.00221883	35.132	5.13	4.8	382.6	58.82	53.63	2.14383e-05
High	Q8WXF1	PSPC1	Paraspeckle component 1 OS=Homo sapiens OX=9606 GN=PSPC1 PE=1 SV=1	56	19	385	19	523	58.7	6.67	3.268	1.71	42.1	160.3	19.49	17.04	0.00123947	4.547	2.18	42.1	209.3	19.49	5.2	0.000131687
High	Q92551	IP6K1	Inositol hexakisphosphate kinase 1 OS=Homo sapiens OX=9606 GN=IP6K1 PE=1 SV=3	21	5	10	5	441	50.2	7.24	17.135	4.1	78.3	127.2	22.44	77.86	0.00021168	18.293	4.19	78.3	133.9	22.44	64.99	0.000306823
High	Q969S9	GFM2	Ribosome-releasing factor 2, mitochondrial OS=Homo sapiens OX=9606 GN=GFM2 PE=1 SV=1	18	7	122	7	779	86.5	6.51	16.284	4.03	119.9	37.5	3.83	67.31	0.000409767	15.492	3.95	119.9	28.6	3.83	93.3	0.000882149
High	Q969T4	UBE2E3	Ubiquitin-conjugating enzyme E2 E3 OS=Homo sapiens OX=9606 GN=UBE2E3 PE=1 SV=1	37	3	67	2	207	22.9	7.18	21.195	4.41	21.3	237.4	90.41	26.46	0.000100621	45.299	5.5	21.3	253.5	90.41	51.35	1.8689e-06
High	Q96DF8	ESS2	Splicing factor ESS-2 homolog OS=Homo sapiens OX=9606 GN=ESS2 PE=1 SV=1	14	4	45	4	476	52.5	7.56	11.426	3.51	36.8	231.2	17.15	78.94	3.3673e-07	14.769	3.88	36.8	258.9	17.15	82.47	5.75469e-07
High	Q96K17	BTF3L4	Transcription factor BTF3 homolog 4 OS=Homo sapiens OX=9606 GN=BTF3L4 PE=1 SV=1	77	9	484	9	158	17.3	6.35	2.917	1.54	62.6	165.2	25.27	6.1	0.00100213	3.218	1.69	62.6	203.2	25.27	6.92	0.00203394
High	Q9BWH2	FUNDC2	FUN14 domain-containing protein 2 OS=Homo sapiens OX=9606 GN=FUNDC2 PE=1 SV=2	13	2	9	2	189	20.7	9.73	6.065	2.6	109.1	73.5	26.77	5.69	0.00976123	7.508	2.91	109.1	99.6	26.77	29.72	0.00484236
High	Q9C0B7	TANGO6	Transport and Golgi organization protein 6 homolog OS=Homo sapiens OX=9606 GN=TANGO6 PE=1 SV=2	11	7	48	7	1094	120.7	6.11	12.232	3.61	8.5	261.8	15.53	82.73	3.38751e-12	100	6.64	8.5	306.5	15.53	85.49	1e-17
High	Q9GZY8	MFF	Mitochondrial fission factor OS=Homo sapiens OX=9606 GN=MFF PE=1 SV=1	9	2	2	2	342	38.4	8.95	11.433	3.52	23	262.4	18.64	0.28	1.20886e-08	10.922	3.45	23	250.7	18.64	2.01	8.45462e-07
High	Q9H444	CHMP4B	Charged multivesicular body protein 4b OS=Homo sapiens OX=9606 GN=CHMP4B PE=1 SV=1	23	5	120	5	224	24.9	4.82	6.126	2.61	22.5	268	31.08	35.94	7.79758e-05	5.817	2.54	22.5	219.9	31.08	19.58	0.00561188
High	Q9H9H4	VPS37B	Vacuolar protein sorting-associated protein 37B OS=Homo sapiens OX=9606 GN=VPS37B PE=1 SV=1	29	5	87	5	285	31.3	7.34	16.304	4.03	63.8	116.4	11.96	26.75	1.84045e-05	7.603	2.93	63.8	158.7	11.96	17.53	0.00449014
High	Q9HCM4	EPB41L5	Band 4.1-like protein 5 OS=Homo sapiens OX=9606 GN=EPB41L5 PE=1 SV=3	15	5	33	5	733	81.8	6.58	30.157	4.91	83.5	141.4	29.15		0.000131811	33.998	5.09	83.5	45.5	29.15	114.24	0.000105756
High	Q9HCU5	PREB	Prolactin regulatory element-binding protein OS=Homo sapiens OX=9606 GN=PREB PE=1 SV=2	26	6	54	6	417	45.4	7.88	3.156	1.66	59	157.2	18.44	76.69	0.000584061	4.202	2.07	59	202.9	18.44	78.63	0.000197818
High	Q9NP77	SSU72	RNA polymerase II subunit A C-terminal domain phosphatase SSU72 OS=Homo sapiens OX=9606 GN=SSU72 PE=1 SV=1	18	3	13	3	194	22.6	5.33	5.29	2.4	9.9	284.3	18.06	82.97	0.000176726	13.596	3.77	9.9	270	18.06	81.57	1.1522e-07
High	Q9NQS7	INCENP	Inner centromere protein OS=Homo sapiens OX=9606 GN=INCENP PE=1 SV=3	4	2	9	2	918	105.4	9.44	45.44	5.51	5.9	269.1	25.97		7.99361e-15	50.266	5.65	5.9	297.7	25.97		1.68998e-12
High	Q9NZU5	LMCD1	LIM and cysteine-rich domains protein 1 OS=Homo sapiens OX=9606 GN=LMCD1 PE=1 SV=1	19	4	14	4	365	40.8	7.93	19.055	4.25	49.7	233	5.55	65.66	4.50218e-06	7.851	2.97	49.7	238.1	5.55	44.4	0.00325351
High	Q9P0N9	TBC1D7	TBC1 domain family member 7 OS=Homo sapiens OX=9606 GN=TBC1D7 PE=1 SV=1	12	2	7	2	293	34	7.94	56.913	5.83	3.9	266.3	35.34	84.64	1e-17	80.97	6.34	3.9	319	35.34	9.57	1e-17
High	Q9P2K8	EIF2AK4	eIF-2-alpha kinase GCN2 OS=Homo sapiens OX=9606 GN=EIF2AK4 PE=1 SV=3	1	2	3	2	1649	186.8	6.28	89.079	6.48	2.8	269.3		77.4	1.55675e-12	100	6.64	2.8	306.1		83.38	1e-17
High	Q9UBM7	DHCR7	7-dehydrocholesterol reductase OS=Homo sapiens OX=9606 GN=DHCR7 PE=1 SV=1	9	3	54	3	475	54.5	8.7	6.427	2.68	41.3	163.2	20.04	7.4	0.00497432	12.065	3.59	41.3	215.9	20.04	26.89	0.000202834

[truncated: 6 more sheets: Shared PE7&PE9vsNPE_downregulat, All upregulated PE7&PE9vsNPE, All downregulated PE7&PE9vsNPE, NPE vs NPH, All proteins, Heatmap&Clusters]
